# Supplementary material for: Critical role of guanylate binding protein 5 in tumor immune microenvironment and predictive value of immunotherapy response
Source: Front Genet. 2022 Sep 30;13:984615. doi: 10.3389/fgene.2022.984615 (PMC9561824; doi:10.3389/fgene.2022.984615)
Supplement: Supplementary file 2 [file Table4.XLS]

Supplementary table 4: the prognostic genes obtained by multivariate cox.
id	coef	HR	HR.95L	HR.95H	pvalue
NLGN2	-1.515052053	0.219796744	0.101466385	0.476124271	0.000122245
ELFN1-AS1	0.339238971	1.403878791	1.081097921	1.823031588	0.0109296
SFRP2	0.370500412	1.44845926	1.134459697	1.849368675	0.00295956
EGFL7	0.753785899	2.125029955	1.360167591	3.31999699	0.000928903
FES	0.609741676	1.839956032	1.046399608	3.235320593	0.034219894
RN7SL3	-0.576700942	0.561748554	0.40627719	0.776714631	0.000485885
TMC8	0.391729259	1.479537086	0.943460028	2.320214872	0.087927938
JAG2	0.558055403	1.747271455	1.109362283	2.751993271	0.016051195
SRMS	0.330775777	1.392047629	1.036071651	1.870330684	0.028154257
DDX11	-0.548694365	0.577703588	0.30148748	1.106982736	0.098198966
ENO2	0.294421942	1.342350178	0.931280805	1.934866468	0.114494143
TSPYL2	1.103411021	3.014430795	1.507099044	6.029327038	0.001810408
IGLV7-43	-0.400810488	0.66977698	0.550309914	0.815179212	6.37E-05
TMEM198B	-0.613344416	0.541536713	0.272638098	1.075645749	0.079825025
AC008635.1	-0.38153845	0.682810131	0.430924116	1.081929876	0.104237208
COMP	-0.509600037	0.600735803	0.423313687	0.852520285	0.004325859
ANO1	-0.286930005	0.750564262	0.544067385	1.03543555	0.080491106
DAPK1	0.797149864	2.219206866	1.536091917	3.206109646	2.17E-05
LZTS3	0.302500366	1.353238172	0.973399533	1.881296927	0.071927775
DPP7	-0.796834691	0.450753483	0.272472059	0.745686375	0.001918719
