# Supplementary material for: Critical role of guanylate binding protein 5 in tumor immune microenvironment and predictive value of immunotherapy response
Source: Front Genet. 2022 Sep 30;13:984615. doi: 10.3389/fgene.2022.984615 (PMC9561824; doi:10.3389/fgene.2022.984615)
Supplement: Supplementary file 3 [file Table2.XLS]

Supplementary table 2: The differently expressed gene between high and low expression groups of GBP5 in CRC.
gene	conMean	treatMean	logFC	pValue	fdr
RNF44	2.242199009	4.248696934	2.006497925	3.11E-14	4.60E-14
AL512310.11	1.321030953	0.027078341	-1.293952612	4.07E-34	3.37E-33
RPL23A	4.333350288	7.663194157	3.329843869	2.59E-13	3.72E-13
ARL8B	2.411352059	4.628301249	2.21694919	6.53E-36	7.43E-35
CALB2	2.75060407	1.336903686	-1.413700384	2.69E-16	4.28E-16
DACH1	1.495221937	2.656314125	1.161092188	4.99E-19	8.91E-19
LINC00636	1.090454362	0.049275378	-1.041178984	3.54E-27	9.70E-27
AC055876.5	2.335002524	0.046317873	-2.288684651	1.15E-32	5.97E-32
AC020593.1	1.617213345	0.044342085	-1.57287126	2.78E-32	1.32E-31
AC015818.5	1.549087196	0.03216928	-1.516917916	2.14E-32	1.04E-31
PHEX	1.393948469	0.189876916	-1.204071553	2.65E-21	5.24E-21
AC108868.2	2.105334375	0.046468178	-2.058866198	1.71E-32	8.48E-32
AC006557.5	1.22793262	0.085249412	-1.142683208	1.03E-29	3.47E-29
PFN2	1.930865479	3.569637432	1.638771954	7.70E-26	1.94E-25
CASC23	1.803159864	0.032563062	-1.770596802	6.73E-33	3.71E-32
RMND5A	1.925578829	3.893892398	1.968313569	5.76E-26	1.46E-25
AC007041.1	1.862517043	0.169133315	-1.693383728	5.15E-36	5.94E-35
RAD23A	3.163125493	5.65326251	2.490137017	1.73E-17	2.90E-17
OR2D2	1.142739523	0.032337272	-1.110402251	1.88E-32	9.23E-32
COX10	1.546531205	3.195497103	1.648965898	4.16E-32	1.90E-31
GJA4	1.069635841	2.395526612	1.325890771	2.93E-41	6.05E-40
RPL7P17	3.597989607	0.106476354	-3.491513253	7.65E-28	2.20E-27
MFSD3	2.557546941	4.225685551	1.668138609	3.48E-16	5.53E-16
AC090136.3	1.436520536	0.070855753	-1.365664783	1.63E-12	2.28E-12
CTSA	2.863277666	5.653404241	2.790126575	1.96E-21	3.90E-21
AL671277.1	1.298512477	2.967224399	1.668711922	1.22E-35	1.33E-34
IL32	2.710591545	5.918588945	3.2079974	4.65E-45	1.40E-43
AL731569.1	2.14547399	0.435977615	-1.709496375	4.05E-43	1.01E-41
FO680682.1	2.215846218	0.266309009	-1.949537209	3.03E-30	1.08E-29
SERTAD2	1.535128107	2.651327515	1.116199408	3.72E-33	2.20E-32
OTUD1	1.390597746	2.905273509	1.514675763	9.43E-36	1.05E-34
PKP2	2.078311223	4.471427597	2.393116374	4.23E-42	9.56E-41
HOOK1	1.580792551	3.196815814	1.616023263	1.48E-26	3.89E-26
AC016583.1	2.227012771	0.051133241	-2.17587953	3.89E-23	8.43E-23
IGHV3-43	0.829037177	2.382297337	1.553260161	1.16E-41	2.49E-40
RNU6-1273P	1.381888961	0.032274506	-1.349614455	1.90E-32	9.31E-32
AC022743.1	1.204427155	0.025568068	-1.178859088	1.73E-33	1.13E-32
MTRF1	5.07026456	2.207560315	-2.862704245	1.39E-42	3.26E-41
AL135924.2	2.641692803	0.280644101	-2.361048703	1.11E-30	4.14E-30
AC112673.1	1.926023167	0.074336244	-1.851686923	2.03E-30	7.37E-30
SNX18P14	1.815902628	0.033975614	-1.781927014	4.29E-36	5.01E-35
MTND2P28	5.808521502	6.971692763	1.16317126	4.10E-14	6.05E-14
AP003730.1	2.412640417	0.045707651	-2.366932766	1.21E-32	6.25E-32
ACOXL-AS1	1.106852756	0.044970398	-1.061882358	1.71E-26	4.47E-26
SCFD2	1.512103803	2.857787359	1.345683557	4.66E-15	7.09E-15
AL450487.1	2.675899351	0.063703503	-2.612195848	3.18E-26	8.21E-26
AC011481.1	2.56422968	4.98671833	2.42248865	2.53E-19	4.57E-19
AP001781.2	1.225967648	0.026522333	-1.199445316	5.78E-33	3.24E-32
AC233263.1	2.987404373	0.043547141	-2.943857233	3.91E-34	3.26E-33
CWC27	1.470040738	2.849195733	1.379154996	3.94E-23	8.54E-23
RNA5SP37	3.131187431	0.967906592	-2.163280839	1.68E-32	8.34E-32
BEND3P3	1.662144579	0.38792063	-1.274223949	1.40E-22	2.94E-22
PRAMEF26	2.088007834	0.041110087	-2.046897746	1.42E-33	9.57E-33
MAP9	1.658751144	0.436958399	-1.221792745	2.36E-16	3.77E-16
APIP	1.332751693	2.525964562	1.193212869	4.79E-21	9.35E-21
FOXP1	1.290873988	2.805417763	1.514543774	6.75E-39	1.10E-37
RAD17	1.373465364	2.767178616	1.393713251	2.39E-23	5.23E-23
CR769767.2	3.092347819	0.068227057	-3.024120762	4.48E-33	2.59E-32
AC005086.3	2.806778957	0.092237693	-2.714541263	1.23E-32	6.33E-32
MITD1	1.257490775	2.469036033	1.211545258	1.94E-19	3.52E-19
CICP17	1.085916079	0.01829327	-1.067622809	1.61E-30	5.90E-30
SPCS2	1.961336323	4.032283005	2.070946681	3.15E-32	1.48E-31
DESI2	1.900854779	3.9351485	2.03429372	2.96E-31	1.19E-30
COX17	1.934662886	3.698599902	1.763937016	2.70E-15	4.14E-15
PSORS1C3	2.314335126	0.997303741	-1.317031385	6.42E-28	1.86E-27
AC097522.1	2.608766709	0.049550555	-2.559216153	9.60E-34	6.91E-33
NLGN2	0.733880886	1.932838446	1.19895756	8.19E-51	3.91E-49
HAO1	1.771062725	0.04731688	-1.723745845	2.19E-29	7.16E-29
AC127496.4	3.117099516	0.084103917	-3.032995599	1.31E-32	6.69E-32
PKMYT1	1.542706414	2.956573386	1.413866972	3.02E-23	6.58E-23
EIF3LP3	2.786192699	0.210648717	-2.575543982	5.99E-31	2.31E-30
AP001626.1	1.735360926	0.056153613	-1.679207313	4.19E-33	2.44E-32
FAM89B	1.890903242	3.561673404	1.670770161	6.09E-30	2.10E-29
MED8	2.660325459	4.06390229	1.40357683	6.12E-28	1.77E-27
PHF1	1.63000807	3.252327176	1.622319106	3.95E-25	9.52E-25
IGHV1-24	1.822898035	3.811692851	1.988794816	3.31E-40	6.18E-39
PSMB6	3.089303789	5.901173808	2.811870019	5.12E-30	1.78E-29
CIB4	2.690392366	0.137522139	-2.552870227	1.59E-38	2.47E-37
AC027176.2	1.535121053	0.268102792	-1.26701826	5.32E-22	1.09E-21
GUCY1A1	2.929099603	1.918841786	-1.010257816	2.68E-07	3.13E-07
AC107421.1	2.043841111	0.075037379	-1.968803733	1.15E-31	4.88E-31
AC066612.1	2.419427096	0.049776537	-2.369650559	3.90E-27	1.06E-26
AC116612.1	2.397519318	0.043684221	-2.353835098	5.24E-33	2.96E-32
HLA-DRB1	2.954795364	7.884832023	4.930036659	6.38E-81	5.29E-78
RPL32P33	2.475939409	0.268024693	-2.207914716	3.81E-33	2.25E-32
MTF2	1.194754632	2.43189732	1.237142688	6.42E-27	1.73E-26
RBM15B	2.954408092	3.957834388	1.003426296	2.20E-17	3.67E-17
AL512326.3	1.592788528	0.087422885	-1.505365643	4.12E-31	1.62E-30
LINC02126	2.277823432	0.141226664	-2.136596768	2.15E-22	4.48E-22
PCGF7P	2.37204451	0.140827936	-2.231216575	3.55E-24	8.11E-24
AC009690.1	3.950514513	0.134527492	-3.815987021	1.77E-26	4.62E-26
ZNF880	1.966988421	0.95353605	-1.013452371	1.71E-21	3.42E-21
NCAPG	1.332021118	2.704186423	1.372165305	8.16E-32	3.55E-31
AC007253.1	2.614005734	0.04480073	-2.569205003	8.28E-33	4.45E-32
ZNF736P9Y	4.956171187	0.416970371	-4.539200816	8.04E-28	2.31E-27
AC104785.1	2.161454588	0.530340612	-1.631113976	5.25E-47	1.86E-45
AC023762.1	1.927991371	0.036042628	-1.891948743	2.13E-33	1.35E-32
TMCO1	2.286898591	4.404488788	2.117590198	1.27E-28	3.85E-28
RAB5C	2.688682475	5.497770175	2.8090877	1.53E-31	6.39E-31
UPP1	1.329650009	2.863482191	1.533832182	7.87E-36	8.85E-35
KLK10	1.369921026	3.149209324	1.779288298	3.63E-34	3.06E-33
KDM5B	1.49925348	2.964881589	1.465628109	1.11E-28	3.38E-28
AC004951.3	2.335058634	0.296341454	-2.03871718	5.01E-47	1.78E-45
MIR4292	1.496451931	2.520808295	1.024356364	2.78E-19	5.02E-19
PTPRH	1.676514583	3.453459957	1.776945374	5.64E-30	1.95E-29
PCMTD1	1.622596321	3.047807181	1.42521086	3.55E-26	9.13E-26
AC004925.1	2.526048253	0.091890603	-2.43415765	4.09E-29	1.30E-28
GLRA3	2.340286771	0.051973952	-2.288312819	1.38E-28	4.18E-28
FRMD8	1.800627317	3.79657591	1.995948593	6.48E-40	1.18E-38
HELZ2	1.575013527	3.275848408	1.700834881	1.51E-32	7.62E-32
MAP2K7	1.656921073	3.262632132	1.605711059	8.26E-24	1.85E-23
AC010376.1	1.112893332	0.061454788	-1.051438544	2.31E-31	9.41E-31
NDUFAF4P4	1.577063928	0.09031698	-1.486746947	1.57E-32	7.86E-32
SLC2A1	2.858251008	5.667892363	2.809641355	4.15E-29	1.32E-28
WNT1	1.956331706	0.082944399	-1.873387306	3.59E-16	5.69E-16
SNRPD2	3.56297981	6.89620473	3.33322492	4.32E-14	6.37E-14
POLR2LP1	2.269547447	0.083162068	-2.186385379	3.55E-35	3.63E-34
LZIC	2.415325622	3.520208416	1.104882794	7.50E-36	8.46E-35
AL031710.1	1.781833352	0.112296491	-1.669536861	3.77E-28	1.11E-27
RN7SL521P	4.086707773	0.563636276	-3.523071498	5.67E-41	1.14E-39
MASP2	1.513344073	0.320711452	-1.192632621	3.09E-31	1.24E-30
MT-ND1	5.708649259	11.22673042	5.518081164	6.84E-18	1.16E-17
MTATP6P26	2.012474112	0.245534578	-1.766939535	2.16E-33	1.36E-32
H6PD	1.734911664	3.606291975	1.87138031	1.37E-32	6.98E-32
RPS6KB1	1.118352335	2.38919666	1.270844325	2.87E-33	1.75E-32
AC099792.1	2.192687159	0.365361822	-1.827325336	6.41E-49	2.66E-47
RNU6-1206P	1.402138704	0.156759272	-1.245379432	4.11E-35	4.16E-34
OFD1P4Y	2.96953978	0.050788711	-2.918751069	5.21E-34	4.15E-33
AL589987.1	2.358305459	0.055425579	-2.30287988	1.59E-28	4.80E-28
DAP3P1	1.643195057	0.1884472	-1.454747856	2.03E-31	8.33E-31
AC007274.2	1.436368773	0.033228565	-1.403140208	4.06E-33	2.38E-32
TERB2	1.058000426	0.021387676	-1.036612749	8.31E-27	2.22E-26
IGHV1-12	0.248235784	1.338328256	1.090092472	3.29E-44	9.15E-43
AC108063.1	1.370588869	0.157947301	-1.212641568	3.74E-31	1.48E-30
EVPL	2.28853655	3.951476021	1.662939472	1.36E-14	2.04E-14
IL27RA	3.905671156	2.805639232	-1.100031924	7.72E-21	1.49E-20
BRDT	2.982245349	0.062493036	-2.919752313	2.24E-32	1.08E-31
WDR70	1.244122157	2.359311616	1.115189458	1.42E-15	2.20E-15
CENPH	1.58381342	3.123567111	1.53975369	1.92E-24	4.45E-24
AP000439.2	1.368839642	2.461163041	1.092323399	1.09E-20	2.09E-20
EPB41L2	2.183637503	4.572496219	2.388858716	1.68E-35	1.80E-34
RNA5SP442	3.300789385	0.074028178	-3.226761206	8.73E-34	6.38E-33
AC004554.1	1.59466855	0.027106202	-1.567562348	3.08E-33	1.86E-32
LDHA	3.57314859	7.51442555	3.94127696	8.62E-42	1.89E-40
RBM10	3.419837311	4.528779318	1.108942007	3.13E-13	4.48E-13
AC005165.1	2.636557654	0.176142236	-2.460415418	1.75E-35	1.87E-34
PDE5A	0.83139774	1.834648067	1.003250327	1.33E-51	6.79E-50
AL158801.4	1.696702522	0.251963945	-1.444738577	3.41E-29	1.09E-28
AL359258.3	1.747842196	0.106459464	-1.641382732	2.14E-36	2.61E-35
ATP6AP2	2.997877064	5.997908941	3.000031878	3.76E-32	1.74E-31
ATP23	1.498799806	2.835043433	1.336243626	2.59E-17	4.29E-17
HMGN2P10	2.779176162	0.159056303	-2.620119858	1.13E-27	3.20E-27
AL049861.1	2.376450565	0.040422047	-2.336028518	1.10E-32	5.72E-32
NOP16	2.121006006	3.854858784	1.733852778	2.19E-13	3.16E-13
INTS13	1.814574981	3.674122507	1.859547526	7.21E-28	2.08E-27
PPP1R7	2.248137458	4.289442483	2.041305025	1.09E-13	1.59E-13
HNRNPA2B1	3.459888448	7.063550155	3.603661707	1.67E-26	4.39E-26
AP001468.1	2.041239489	0.046699472	-1.994540017	1.71E-35	1.83E-34
MIR6720	3.157993394	0.059286454	-3.09870694	1.10E-33	7.74E-33
AC020703.1	1.142195392	0.043297266	-1.098898126	3.61E-22	7.44E-22
PES1	2.390151695	4.721522362	2.331370667	3.43E-22	7.07E-22
IGLC7	0.589963608	2.348266203	1.758302595	8.03E-51	3.84E-49
RPS13P2	1.313343367	2.437833696	1.124490329	3.85E-21	7.55E-21
HSDL2	2.297953724	4.415654732	2.117701008	3.16E-19	5.69E-19
PTCD3	1.884493311	3.50985658	1.625363269	6.98E-19	1.24E-18
AC011487.1	1.374679572	0.060321382	-1.31435819	1.24E-33	8.53E-33
SRRM1	2.087799704	3.705417943	1.617618239	9.60E-37	1.22E-35
FLYWCH2	1.92080638	3.715477636	1.794671256	1.84E-22	3.84E-22
AC091489.2	1.922828466	0.034103463	-1.888725003	2.73E-34	2.38E-33
LSM4	3.131043613	5.717084694	2.58604108	1.05E-20	2.03E-20
IFNA1	1.640910229	0.035277649	-1.60563258	2.83E-33	1.73E-32
DDX3X	2.487553107	5.293379105	2.805825998	9.16E-41	1.81E-39
RN7SL177P	1.643362728	0.059496366	-1.583866362	6.97E-30	2.39E-29
RPL41	4.006307475	8.117830709	4.111523234	6.75E-26	1.70E-25
MZT2A	2.05057397	3.607225477	1.556651507	1.56E-15	2.41E-15
EXOSC7	1.86877624	3.356402963	1.487626722	3.16E-12	4.40E-12
IGHGP	1.308026625	3.987829652	2.679803027	9.51E-62	1.06E-59
NOX1	3.107856638	5.549586504	2.441729866	1.95E-17	3.26E-17
FGFBP1	1.418019585	2.799970432	1.381950847	1.41E-25	3.50E-25
PIGA	1.14793628	2.329763744	1.181827463	6.34E-27	1.71E-26
MNT	1.141042194	2.225757759	1.084715565	9.53E-28	2.72E-27
AL354794.2	1.341565477	0.162729697	-1.17883578	1.37E-32	6.96E-32
MSANTD3	1.282945768	2.731204467	1.448258699	3.75E-35	3.82E-34
AL139130.1	3.077485427	0.062427357	-3.01505807	2.97E-30	1.06E-29
PLOD1	2.283768536	4.875595888	2.591827353	7.74E-42	1.71E-40
FARS2	1.9906524	3.063596156	1.072943757	6.17E-23	1.32E-22
RNU6-1307P	1.329374331	0.017838985	-1.311535347	1.82E-34	1.64E-33
RCN3	1.773106005	3.91992055	2.146814545	6.28E-40	1.14E-38
PPP4C	2.878715651	5.67599945	2.797283799	2.18E-21	4.32E-21
COX6CP17	1.932553121	0.113367182	-1.819185939	8.23E-29	2.54E-28
ALDOA	4.058006733	8.229227732	4.171220998	5.39E-30	1.87E-29
CTAGE6	1.359113884	0.026238753	-1.332875131	2.56E-33	1.58E-32
NCEH1	2.658069016	3.679848589	1.021779573	1.83E-31	7.55E-31
RCAN3	1.211115459	2.396014326	1.184898866	1.19E-24	2.79E-24
GALC	1.152643584	2.313009925	1.160366341	2.33E-27	6.46E-27
MIR548AM	1.71513361	0.149956002	-1.565177607	6.92E-40	1.26E-38
ZNF451	3.030212478	1.744377992	-1.285834487	9.24E-32	3.98E-31
AC007557.2	1.249320677	0.022352689	-1.226967987	4.88E-33	2.79E-32
RNF24	1.055310395	2.384759285	1.329448889	2.22E-41	4.65E-40
DROSHA	2.265025605	3.310477144	1.045451539	1.72E-12	2.42E-12
BCL7C	1.896370651	3.579181024	1.682810372	2.70E-15	4.15E-15
RAB9AP2	1.976342794	0.031746109	-1.944596685	5.09E-34	4.08E-33
LEMD2	2.225791355	3.299688182	1.073896828	4.77E-14	7.01E-14
BTLA	1.882825	0.323402229	-1.559422771	9.85E-07	1.13E-06
HES7	1.782947424	0.18663576	-1.596311664	1.15E-22	2.42E-22
IGLC3	2.262370261	6.843624477	4.581254216	5.07E-63	6.10E-61
RNU6-78P	1.803294554	0.031904844	-1.77138971	1.48E-33	9.94E-33
PRRT1	3.346900778	0.699580961	-2.647319818	5.21E-29	1.64E-28
MRPL20-AS1	4.491495359	2.996653253	-1.494842106	1.27E-47	4.79E-46
RNF5	4.175146484	5.510582926	1.335436442	8.80E-18	1.49E-17
CDK8	2.159773226	3.771594405	1.611821179	1.16E-21	2.33E-21
GRPEL2P2	1.369716199	0.037195842	-1.332520358	1.40E-31	5.87E-31
ULK4P1	1.691956577	0.030727594	-1.661228983	7.45E-31	2.84E-30
PLK3	1.283159855	2.752768618	1.469608762	3.64E-36	4.29E-35
MPLKIP	1.421690456	2.633434541	1.211744084	1.27E-14	1.90E-14
PEMT	1.894291225	3.73418465	1.839893425	4.36E-24	9.92E-24
WNK4	1.852580155	2.960578129	1.107997974	9.90E-11	1.32E-10
NACAP5	3.09542594	0.065568633	-3.029857308	5.45E-31	2.11E-30
LNPEP	1.098711151	2.324068283	1.225357132	7.29E-29	2.27E-28
AC021146.8	1.305703551	0.027150616	-1.278552935	1.00E-32	5.28E-32
MIR6737	1.269349851	0.045002725	-1.224347126	1.22E-32	6.28E-32
AL391416.1	2.790186839	0.325997434	-2.464189405	1.53E-33	1.02E-32
AL121601.1	4.462274746	0.6385074	-3.823767346	6.35E-43	1.54E-41
EEF1A1P11	4.987593703	2.152091491	-2.835502212	1.30E-36	1.62E-35
AL136985.1	1.097779248	0.034561777	-1.06321747	1.03E-28	3.16E-28
DHDDS	1.494825484	3.124271536	1.629446052	5.94E-36	6.79E-35
C10orf90	1.858745153	0.043532344	-1.815212809	8.37E-21	1.62E-20
AL008636.1	1.757209787	0.084986567	-1.67222322	1.54E-32	7.72E-32
RMI2	1.82405228	3.28737473	1.46332245	2.59E-27	7.16E-27
ARFGEF1	1.712131682	3.390206645	1.678074963	3.75E-24	8.56E-24
USP18	0.776717665	2.142885797	1.366168132	4.48E-56	3.20E-54
AC074344.2	2.455720525	0.078570482	-2.377150043	5.73E-31	2.21E-30
AL109806.1	1.336555527	0.109921921	-1.226633607	3.58E-25	8.65E-25
CAND1	1.659627849	3.541369893	1.881742044	1.45E-44	4.17E-43
TRAF3IP2	1.424653589	2.886503294	1.461849705	2.89E-27	7.96E-27
MEP1A	2.496305072	4.265946003	1.769640931	9.54E-17	1.55E-16
POGK	1.720747457	3.432732395	1.711984938	1.65E-22	3.47E-22
OR5M8	1.67688689	0.030184882	-1.646702009	3.68E-33	2.18E-32
AC018630.2	1.911540398	0.093423103	-1.818117295	9.35E-39	1.50E-37
AC021736.1	1.591025767	0.028908822	-1.562116945	4.34E-33	2.52E-32
PRKACB	1.437796967	2.834583003	1.396786036	2.95E-25	7.16E-25
RN7SL843P	1.423235232	0.03033478	-1.392900452	1.30E-33	8.88E-33
BCAP29	1.319407119	2.73033829	1.410931171	1.91E-33	1.23E-32
DHX15	2.653262221	4.67019425	2.016932029	7.22E-37	9.33E-36
SNX19	1.640699495	3.393209753	1.752510258	4.37E-33	2.53E-32
CHORDC1	0.939717135	2.043008034	1.103290899	2.35E-33	1.47E-32
SLC18A2	2.936537437	0.334434513	-2.602102924	8.83E-10	1.14E-09
ATP6V0E1	3.270455456	6.630302436	3.35984698	5.22E-26	1.33E-25
AC245033.3	1.811772441	0.577305774	-1.234466667	2.90E-29	9.35E-29
XKRYP1	1.267730221	0.022806426	-1.244923795	7.99E-34	5.95E-33
AC087627.1	1.118271702	0.047606398	-1.070665303	1.23E-19	2.26E-19
AC026470.1	1.480523668	3.11153179	1.631008122	3.18E-39	5.35E-38
RNU6-1082P	1.902495953	0.111549992	-1.79094596	1.32E-32	6.72E-32
RPL3P4	2.779087064	5.323473634	2.544386569	7.80E-19	1.38E-18
AKR1C2	1.92544426	0.550331732	-1.375112527	6.76E-38	9.81E-37
RGS20	2.425714341	0.143647657	-2.282066684	7.92E-25	1.88E-24
EIF3I	3.701930715	7.380008714	3.678078	6.89E-19	1.22E-18
TPO	1.370719099	0.187710848	-1.18300825	3.04E-15	4.66E-15
AC092611.1	1.405175447	0.1288311	-1.276344348	1.10E-35	1.21E-34
HMGB2	2.876991859	5.833427223	2.956435364	1.70E-27	4.77E-27
FKBP4P6	3.228742757	0.141293703	-3.087449054	1.65E-30	6.04E-30
UBE2N	2.158612673	4.42702266	2.268409987	5.62E-28	1.63E-27
LSM2	2.855091707	5.656774548	2.801682842	1.79E-22	3.75E-22
OR51A3P	1.189171866	0.017282177	-1.171889689	1.67E-33	1.10E-32
LINC01275	2.821920644	0.113594991	-2.708325653	2.71E-26	7.00E-26
NIF3L1	2.082758941	4.141527281	2.05876834	1.47E-23	3.26E-23
MMUT	1.830635498	3.728183488	1.897547989	2.04E-30	7.40E-30
AL137074.1	1.989037577	0.056867772	-1.932169805	4.29E-29	1.36E-28
VTA1	1.689369176	3.241364778	1.551995602	3.92E-33	2.30E-32
MRPS25	2.022912708	3.61291007	1.589997362	2.30E-13	3.31E-13
LINC02432	2.182163985	0.466079166	-1.716084819	7.02E-31	2.68E-30
LHX5	2.571578004	0.098972959	-2.472605045	2.49E-37	3.40E-36
ZCCHC17	2.61210718	4.152935937	1.540828757	1.82E-26	4.75E-26
GPR35	2.32295278	4.157534453	1.834581673	2.94E-09	3.71E-09
MZT1	2.364387631	4.156940131	1.792552499	2.69E-28	7.99E-28
AC091152.3	2.317742702	0.042255158	-2.275487544	1.27E-32	6.49E-32
AC010342.1	2.213419932	0.144226074	-2.069193858	3.31E-26	8.52E-26
DLX6	2.520080981	0.337861697	-2.182219284	8.80E-38	1.26E-36
CREM	0.860088744	1.926232684	1.06614394	2.69E-47	9.78E-46
RNU6-524P	2.472670372	0.06320973	-2.409460642	2.61E-33	1.61E-32
RASSF4	0.740650654	1.889383872	1.148733218	5.86E-53	3.33E-51
ZDHHC6	2.047154174	4.066801353	2.019647178	5.29E-22	1.08E-21
AL355076.3	1.579690031	0.085704231	-1.4939858	8.82E-29	2.72E-28
CFHR2	2.50589502	0.042843103	-2.463051918	8.13E-33	4.38E-32
HNRNPA1P18	1.679338945	0.029085789	-1.650253156	3.81E-32	1.76E-31
AL513128.1	1.508073774	0.034238146	-1.473835629	4.96E-33	2.83E-32
AC093248.1	1.956656968	0.03991632	-1.916740649	5.18E-36	5.97E-35
AC091946.2	1.334156344	0.107122291	-1.227034053	6.58E-31	2.52E-30
BIN3	4.095205245	2.165828373	-1.929376872	1.18E-32	6.11E-32
AL354676.1	2.831727385	0.064898054	-2.766829331	1.11E-32	5.76E-32
AL121906.2	2.241850555	0.516164745	-1.72568581	3.33E-47	1.20E-45
LYZ	3.113307843	7.816301879	4.702994035	4.11E-52	2.18E-50
XYLT2	1.598081303	3.004989158	1.406907855	7.13E-16	1.12E-15
CASC16	2.160611482	0.162863031	-1.997748451	2.49E-35	2.61E-34
DDX21	2.56066388	5.451857007	2.891193127	2.14E-38	3.29E-37
RN7SKP295	1.447691859	0.033296029	-1.41439583	1.92E-32	9.42E-32
AC103563.4	1.570307301	0.095400837	-1.474906464	5.42E-22	1.11E-21
VAC14	1.641139418	3.223639093	1.582499675	2.12E-22	4.42E-22
SAP30	1.553768818	3.228727669	1.674958851	1.89E-32	9.27E-32
ISG20L2	1.869865561	3.759987627	1.890122065	5.29E-27	1.43E-26
ZFYVE19	1.355389546	2.673846906	1.31845736	2.22E-23	4.88E-23
RN7SKP157	1.659023272	0.033470147	-1.625553124	2.36E-33	1.48E-32
MORF4L2	3.648857591	6.636288791	2.9874312	4.96E-28	1.45E-27
PHKG1P4	1.357694114	0.04375225	-1.313941864	1.97E-33	1.26E-32
LINC02167	1.568652653	0.030001062	-1.538651591	5.72E-36	6.55E-35
ZZEF1	1.46529746	2.539292588	1.073995128	9.55E-37	1.21E-35
ATF4P4	1.630580486	0.209596864	-1.420983622	4.28E-39	7.10E-38
CCDC90B	1.334402186	2.697715641	1.363313455	2.43E-27	6.73E-27
RPL7AP65	2.388308805	0.127709026	-2.260599779	2.63E-24	6.08E-24
ASNSP1	1.392263706	0.045793484	-1.346470221	2.28E-37	3.13E-36
UBE2Z	2.212252736	4.635165031	2.422912295	1.42E-42	3.31E-41
DUTP2	2.055192148	0.219554091	-1.835638056	9.51E-28	2.71E-27
LINC01667	1.564864999	0.039528209	-1.52533679	5.98E-33	3.34E-32
CCDC167	2.345906504	4.497067878	2.151161374	2.82E-17	4.68E-17
RF01875	1.645425111	0.022465677	-1.622959435	3.02E-34	2.60E-33
LINC01030	5.04596417	0.095450354	-4.950513816	9.60E-30	3.25E-29
FOCAD	1.469392762	2.897492476	1.428099714	7.94E-24	1.78E-23
ICA1	2.693192335	3.997911694	1.304719359	8.16E-16	1.28E-15
RPL10P16	1.698897587	3.012928037	1.31403045	1.35E-19	2.47E-19
OSBPL5	1.520535089	2.886440552	1.365905464	2.68E-22	5.55E-22
FGFR4	2.466102234	4.32135078	1.855248546	1.36E-12	1.91E-12
TRIM25	1.943954407	3.920341185	1.976386778	1.09E-34	1.03E-33
OR1J2	2.347390962	0.048782107	-2.298608855	2.52E-30	9.02E-30
AL161722.2	1.339058241	0.023536911	-1.31552133	5.85E-31	2.26E-30
MBOAT1	1.618264257	3.371974468	1.753710211	1.40E-36	1.74E-35
AL157402.2	1.213980745	0.187514575	-1.026466169	6.42E-21	1.25E-20
TMEM30A	2.329041462	5.045834072	2.716792609	1.75E-46	5.97E-45
BX649632.1	1.889037549	0.263503942	-1.625533606	1.22E-37	1.72E-36
AC025465.3	1.631177178	0.036974451	-1.594202727	2.11E-32	1.02E-31
Z83838.1	1.301664861	0.032653941	-1.269010919	5.16E-30	1.79E-29
AC092839.1	1.763489566	0.094165691	-1.669323875	2.35E-29	7.66E-29
CXorf38	1.484986041	2.962628573	1.477642531	1.37E-26	3.61E-26
AKR1B15	2.258329327	0.201714642	-2.056614685	9.81E-33	5.18E-32
C8orf76	1.184364274	2.350561797	1.166197523	5.18E-24	1.18E-23
DDR1	2.714716206	5.294891281	2.580175076	2.04E-22	4.27E-22
MIR8075	1.314596887	0.197700166	-1.116896721	2.05E-30	7.42E-30
RPS3AP41	1.412471491	0.039925716	-1.372545775	1.64E-31	6.80E-31
RPL23AP19	2.665536279	0.143369746	-2.522166534	1.94E-32	9.51E-32
MIR1233-1	1.318944625	0.018589482	-1.300355142	4.16E-34	3.44E-33
RNU6-808P	1.713523615	0.151105505	-1.56241811	6.14E-27	1.65E-26
PPARA	1.289799187	2.478765709	1.188966522	7.66E-22	1.55E-21
SLC9A1	1.794244745	3.687253093	1.893008348	6.14E-34	4.77E-33
BPI	2.177157958	0.102779745	-2.074378213	5.57E-28	1.62E-27
SNX18P25	3.548615041	0.06192096	-3.486694081	2.35E-34	2.07E-33
SCPEP1	1.435483593	3.376306645	1.940823052	5.46E-51	2.67E-49
ETFRF1	1.128781495	2.26762337	1.138841876	2.53E-24	5.84E-24
AC011287.2	2.108011413	0.071851032	-2.036160381	9.13E-30	3.09E-29
FBXO28	1.568524151	3.23640097	1.667876819	8.20E-32	3.57E-31
PDIA3	3.458125623	7.25744692	3.799321297	8.11E-36	9.09E-35
AC123567.1	2.157940455	0.039763666	-2.118176789	4.82E-30	1.68E-29
C12orf77	1.056288845	0.024292716	-1.031996128	1.17E-24	2.75E-24
LINC00583	4.018159074	0.070440456	-3.947718618	5.22E-33	2.96E-32
SLPI	3.029472152	6.164400561	3.134928409	7.94E-30	2.70E-29
AC113398.2	2.430946515	0.100793705	-2.33015281	5.75E-32	2.56E-31
AC129492.8	1.275643371	0.027598426	-1.248044945	1.60E-33	1.06E-32
ELL2P3	4.929484941	0.086867729	-4.842617212	6.47E-35	6.35E-34
MED1	1.438009847	3.033222505	1.595212658	4.69E-33	2.69E-32
KLHL10	1.278397934	0.044605083	-1.233792851	2.30E-27	6.39E-27
RBM12	1.998615717	4.16309338	2.164477663	1.17E-34	1.10E-33
PDCD4	2.850136321	4.490576127	1.640439807	3.22E-26	8.30E-26
IGKJ5	1.329365934	3.480626473	2.151260539	2.14E-33	1.36E-32
FP236383.3	5.212815793	0.177175117	-5.035640676	6.98E-32	3.07E-31
WDR90	1.414672941	2.505133131	1.09046019	1.09E-17	1.83E-17
MAPK4	1.187844635	0.094734735	-1.0931099	2.18E-27	6.06E-27
RPL34P6	1.66511017	0.32150813	-1.34360204	1.76E-35	1.88E-34
AC018761.1	2.599554783	0.141507685	-2.458047098	6.50E-35	6.38E-34
AC026780.2	2.568445047	0.044873981	-2.523571067	4.68E-31	1.83E-30
AC084018.2	2.899154415	0.327698416	-2.571455999	3.08E-31	1.23E-30
SDAD1	1.705322686	3.469773936	1.76445125	5.42E-29	1.70E-28
SBNO2	1.999842318	4.205408974	2.205566656	8.91E-42	1.95E-40
IGDCC4	1.969381123	0.824254479	-1.145126644	3.16E-16	5.03E-16
LINC01855	1.136625863	0.029053838	-1.107572026	5.66E-32	2.52E-31
ZFHX2	2.754021495	0.418866181	-2.335155314	5.60E-30	1.94E-29
CBY3	1.234077201	0.164411574	-1.069665627	9.45E-32	4.07E-31
ANXA3	2.201036543	4.363970084	2.162933541	1.48E-25	3.65E-25
CMSS1	1.602118197	3.059140172	1.457021974	3.16E-18	5.45E-18
AC002115.1	1.312178494	0.051176506	-1.261001988	4.34E-31	1.70E-30
SZRD1	2.398514042	5.006624831	2.608110789	2.42E-42	5.57E-41
LINC01815	2.030187759	0.043180414	-1.987007346	1.72E-34	1.56E-33
ADGRA3	1.473511842	2.80737021	1.333858369	1.96E-18	3.40E-18
POLG	2.065110896	3.684816182	1.619705286	2.93E-29	9.44E-29
IGF1R	1.342644106	2.577914022	1.235269916	6.70E-30	2.30E-29
SAYSD1	1.646517979	3.089437409	1.44291943	6.98E-13	9.90E-13
SLA	0.388818894	1.678364229	1.289545335	5.52E-87	1.93E-83
PIH1D1	2.266642459	4.382295424	2.115652966	9.09E-24	2.04E-23
UBTFL10	2.040443768	0.034276907	-2.006166861	5.36E-34	4.25E-33
AC107294.2	2.052492417	0.346114345	-1.706378073	4.57E-31	1.79E-30
RPL38	4.279741487	6.779527766	2.499786279	6.28E-13	8.92E-13
PTPN12	2.28659179	4.137141916	1.850550126	2.36E-32	1.14E-31
ADIPOR2	2.277946247	4.526651366	2.248705119	1.55E-26	4.06E-26
RHEB	2.313823036	4.5556825	2.241859464	2.71E-21	5.37E-21
ZNF318	1.334033497	2.501869614	1.167836118	6.59E-29	2.06E-28
PINK1-AS	2.937203494	1.411023719	-1.526179775	9.59E-27	2.55E-26
AC027279.4	1.239645321	0.075455577	-1.164189744	6.95E-27	1.87E-26
RPS10-NUDT3	2.438286903	0.121689142	-2.316597762	3.48E-27	9.54E-27
AL445209.1	2.399827429	0.044005579	-2.35582185	1.61E-37	2.24E-36
ZNF664	2.486580211	5.047006151	2.56042594	1.75E-26	4.59E-26
SNORA70H	1.18881032	0.058888284	-1.129922036	4.15E-33	2.42E-32
SF3A3P1	1.258974231	0.125644109	-1.133330122	4.34E-24	9.88E-24
TYK2	1.844816914	3.686465989	1.841649075	1.90E-26	4.95E-26
PSMB5	3.950151838	6.202256532	2.252104694	7.47E-23	1.59E-22
BDH1	1.776972313	3.294734079	1.517761766	2.67E-15	4.09E-15
ARNT	1.513748453	3.187593161	1.673844708	1.48E-39	2.59E-38
AC134684.1	1.790865428	0.030560708	-1.76030472	6.72E-34	5.14E-33
TYW3	1.182103723	2.499101096	1.316997374	5.03E-34	4.04E-33
LRIG1	2.57543438	3.587302406	1.011868026	5.77E-27	1.56E-26
NOTCH2	1.188589322	2.779980736	1.591391413	2.61E-49	1.12E-47
IGHV3-21	1.227445479	4.632385357	3.404939878	1.02E-68	2.02E-66
RECQL	1.200911092	2.820306222	1.61939513	5.72E-54	3.55E-52
FN3KRP	2.082955823	4.096194598	2.013238775	1.40E-21	2.80E-21
GCFC2	1.040921744	2.091339485	1.050417741	1.49E-23	3.30E-23
HSPE1P20	1.922269105	0.037183351	-1.885085754	1.68E-34	1.53E-33
TRAV8-3	3.333773001	0.633815924	-2.699957078	1.11E-06	1.27E-06
AC008432.1	1.108007433	0.021365438	-1.086641995	5.20E-31	2.02E-30
AC190387.1	1.106106485	0.017299579	-1.088806906	5.95E-34	4.65E-33
FXYD6	2.694787642	1.487450388	-1.207337254	1.42E-18	2.48E-18
MRPL10	2.283479108	4.444814836	2.161335728	5.45E-17	8.94E-17
AC018541.1	3.049738201	0.11555699	-2.934181211	1.41E-37	1.98E-36
DPYSL3	1.438439295	3.643552529	2.205113234	3.03E-49	1.28E-47
CXCL8	3.880081564	5.265864551	1.385782987	5.68E-23	1.22E-22
NCAPH2	2.116815342	4.076031749	1.959216407	1.55E-22	3.24E-22
MIR607	1.208999406	0.035882839	-1.173116568	1.11E-35	1.23E-34
RPS2P5	3.482628863	6.568364967	3.085736105	8.86E-22	1.79E-21
MICOS10	1.54695105	2.930595069	1.383644018	3.96E-19	7.10E-19
AC004847.1	1.841367466	0.480121739	-1.361245727	8.99E-05	9.91E-05
AP002802.2	3.511827095	0.067810086	-3.444017009	1.51E-32	7.60E-32
EOMES	2.441560496	0.525108318	-1.916452178	7.86E-05	8.68E-05
TNFAIP8L3	3.603389154	1.302451125	-2.300938028	7.98E-26	2.01E-25
SPDEF	1.510378404	3.084628602	1.574250198	3.78E-28	1.11E-27
KIAA1324	1.745219495	3.380106364	1.634886869	5.77E-26	1.46E-25
LINC02501	1.259774979	0.034824202	-1.224950777	1.06E-32	5.53E-32
MZT2B	2.657013932	5.037249891	2.38023596	3.36E-14	4.97E-14
AL512604.3	1.119543643	0.059288003	-1.06025564	1.99E-31	8.18E-31
MCL1	3.016356544	6.49679652	3.480439977	2.96E-52	1.59E-50
RPS27P1	1.232475967	0.027984509	-1.204491459	9.37E-34	6.77E-33
VCAM1	0.638970411	2.052260301	1.413289889	9.70E-77	4.09E-74
ULK1	1.4378415	2.793370661	1.355529161	6.27E-22	1.28E-21
EIF4BP1	1.055638975	0.043257835	-1.01238114	1.18E-25	2.93E-25
EXTL2	0.909323329	1.929484526	1.020161198	8.82E-34	6.44E-33
LAMTOR4	3.040870251	5.401641832	2.360771581	2.07E-12	2.89E-12
FYTTD1	1.477984298	3.238188738	1.76020444	1.99E-46	6.76E-45
PNMA6A	1.885516721	0.238370435	-1.647146286	5.03E-22	1.03E-21
RN7SL300P	2.069245524	0.106049323	-1.963196201	8.23E-29	2.54E-28
HOXB-AS3	1.239966571	2.28350242	1.043535849	3.44E-22	7.09E-22
INSIG1	2.38890576	4.937748277	2.548842517	8.51E-31	3.22E-30
EP400	1.204929674	2.412053161	1.207123487	2.56E-25	6.25E-25
NDST1-AS1	2.018272758	0.075991892	-1.942280866	3.97E-37	5.28E-36
C19orf73	2.669667305	1.527129259	-1.142538046	3.14E-51	1.56E-49
FAM224B	2.028714839	0.039649655	-1.989065184	7.47E-35	7.27E-34
GBP5	0.216048629	1.675050852	1.459002223	6.62E-106	3.24E-101
RARRES1	1.297485385	3.507881944	2.210396558	5.57E-51	2.72E-49
AC119751.4	3.20812404	0.069545924	-3.138578116	4.82E-34	3.90E-33
AC097375.3	2.129221112	0.044090969	-2.085130143	7.66E-32	3.35E-31
PSKH1	2.019323205	3.531649204	1.512325999	8.06E-25	1.91E-24
CFB	1.035613763	2.361795423	1.32618166	8.94E-38	1.28E-36
AC092660.1	1.059349622	0.019958855	-1.039390766	2.03E-34	1.81E-33
AC055717.3	1.786547515	0.032756116	-1.753791399	9.71E-33	5.13E-32
PCDH11X	2.757590692	0.054906898	-2.702683794	1.36E-26	3.58E-26
TNPO3	2.206261485	4.373071992	2.166810506	3.29E-19	5.91E-19
PIGO	1.646778671	3.146791765	1.500013094	3.15E-23	6.85E-23
AL022334.1	3.71190674	0.09434232	-3.617564421	2.76E-30	9.87E-30
RNU1-11P	1.792930322	0.41686364	-1.376066683	1.93E-23	4.24E-23
LINC02485	2.170801763	0.042330166	-2.128471598	3.11E-35	3.21E-34
NCF1B	1.614556983	0.557940834	-1.056616148	7.09E-06	8.00E-06
PAICSP5	2.479077661	0.066913419	-2.412164241	1.31E-30	4.86E-30
MIR3689F	1.638298399	0.034972038	-1.603326361	2.69E-33	1.65E-32
RN7SKP123	2.74941063	0.049118381	-2.700292249	6.46E-33	3.57E-32
CPT2	5.60567876	3.624289381	-1.98138938	3.76E-26	9.63E-26
AC122129.1	1.522807183	0.37211261	-1.150694573	5.13E-22	1.05E-21
PI4K2A	1.409900693	2.968303784	1.558403091	6.20E-38	9.04E-37
NREP	1.044797316	2.066778622	1.021981306	1.14E-35	1.26E-34
MAFK	1.769173112	3.48197299	1.712799877	3.61E-24	8.25E-24
KIF1B	1.3318607	2.372378683	1.040517982	3.51E-30	1.24E-29
RNASET2	1.989096679	3.712933481	1.723836802	2.03E-14	3.02E-14
RPS24	4.008848762	7.79652497	3.787676207	5.76E-16	9.08E-16
SIPA1	1.51724357	3.149267521	1.632023951	1.89E-34	1.70E-33
MFN2	3.487700147	4.769927882	1.282227735	2.46E-37	3.36E-36
MTOR-AS1	2.404509575	0.105674738	-2.298834837	2.62E-27	7.24E-27
RBMS2	1.386349075	2.83130898	1.444959905	2.82E-36	3.37E-35
KLF7P1	1.340278011	0.033327171	-1.30695084	1.74E-31	7.22E-31
LINC01918	1.882394542	0.060202476	-1.822192066	5.34E-27	1.44E-26
RPL9	3.744910696	7.513749321	3.768838625	4.12E-21	8.08E-21
ABHD5	1.181541913	2.519151294	1.337609381	1.37E-39	2.40E-38
AL049812.1	1.353440147	0.028409499	-1.325030649	1.94E-31	7.99E-31
ZDHHC20P1	2.155250717	0.172287278	-1.982963439	1.83E-24	4.26E-24
GCNT2	2.244697696	0.336692106	-1.908005591	5.00E-14	7.35E-14
LIMD2	0.788017007	2.076535597	1.28851859	2.74E-58	2.32E-56
RHOC	2.846410049	5.826444265	2.980034215	1.91E-32	9.38E-32
SLC25A39	3.165818705	6.143887902	2.978069196	2.34E-15	3.60E-15
SERP1	4.470090271	5.524933433	1.054843162	5.59E-28	1.62E-27
CDS2	1.455011515	2.781471934	1.326460419	3.73E-32	1.73E-31
SACS-AS1	1.425963678	0.032081764	-1.393881913	1.89E-24	4.38E-24
LRRC32	1.736917592	3.427105713	1.690188121	1.22E-47	4.58E-46
EHD4	1.793833704	3.819550837	2.025717133	2.38E-37	3.26E-36
HBZ	1.83369617	0.135545017	-1.698151153	4.44E-32	2.02E-31
EIF3H	2.921095092	5.690840272	2.76974518	2.14E-16	3.42E-16
AC091175.1	3.085324484	0.082249988	-3.003074497	1.23E-37	1.74E-36
PRICKLE3	1.436722222	2.666494856	1.229772635	8.53E-19	1.51E-18
INTS4	1.234103006	2.32912094	1.095017934	4.16E-24	9.49E-24
RNA5SP112	2.780839621	0.057379947	-2.723459674	1.09E-33	7.66E-33
MINDY1	1.524724572	2.884866909	1.360142337	4.59E-19	8.19E-19
AP000766.1	3.610377766	0.543418843	-3.066958923	3.03E-35	3.13E-34
ZDHHC20	2.354024771	4.951715272	2.597690501	6.96E-33	3.82E-32
RPS15AP18	1.937789586	0.057551984	-1.880237602	6.08E-35	6.00E-34
AC119428.2	2.986745258	0.11165028	-2.875094978	2.45E-16	3.92E-16
CAPN2	2.310761662	4.978913456	2.668151794	2.49E-42	5.71E-41
AL357094.1	1.783656262	0.028396368	-1.755259895	2.15E-33	1.36E-32
RN7SL531P	2.579603326	0.057269336	-2.52233399	6.65E-34	5.10E-33
GPR68	0.658780573	1.91124655	1.252465978	2.12E-60	2.13E-58
C9orf78	1.958515487	3.89990869	1.941393203	3.37E-22	6.95E-22
IGHV3-16	2.124152734	0.221039457	-1.903113276	2.15E-14	3.20E-14
BMP8A	3.072747776	1.034900331	-2.037847445	3.35E-18	5.76E-18
TRIM60P17	2.41415381	0.068517392	-2.345636418	1.87E-26	4.88E-26
SMARCD1	2.032643786	4.10609738	2.073453595	3.03E-25	7.37E-25
ABCC1	2.097899756	3.797155373	1.699255617	2.68E-23	5.86E-23
EIF2S2P5	1.118575118	0.071076625	-1.047498493	4.13E-25	9.95E-25
IL18BP	0.793109832	2.272762788	1.479652956	3.45E-72	8.84E-70
STAT1	2.224703883	5.648325829	3.423621946	1.32E-82	1.61E-79
ZC3H18	1.646619637	3.164059552	1.517439915	1.32E-18	2.32E-18
ZNF500	2.976764981	1.724105857	-1.252659124	6.89E-42	1.52E-40
FAM181A-AS1	2.292906589	0.04121944	-2.251687149	2.70E-30	9.66E-30
STRIP1	1.400406593	2.718637943	1.318231351	9.48E-23	2.01E-22
AC008175.1	1.279518315	0.01222975	-1.267288565	1.23E-33	8.48E-33
ZNF598	2.205796241	4.029131062	1.823334821	1.05E-16	1.70E-16
AC103968.1	1.674075644	0.03040088	-1.643674764	8.33E-32	3.62E-31
AC067942.1	2.860652921	0.457475467	-2.403177454	6.48E-36	7.37E-35
POLR2KP2	1.617693473	0.041286859	-1.576406614	1.77E-30	6.47E-30
ATP2A3	1.964764361	4.113667379	2.148903018	6.36E-33	3.52E-32
AL021920.1	2.209422186	0.046347031	-2.163075155	4.63E-33	2.66E-32
ZNF700	3.597517686	2.459934556	-1.13758313	7.94E-36	8.92E-35
AL161772.1	2.168896121	0.980160303	-1.188735818	2.72E-46	9.11E-45
CMTM3	1.252534616	3.083971059	1.831436443	4.19E-55	2.77E-53
ACAD8	1.127736132	2.260228162	1.13249203	5.32E-25	1.27E-24
AC136469.2	3.079713685	0.185298028	-2.894415656	8.47E-26	2.13E-25
NEK2	1.713763209	3.428542885	1.714779676	9.47E-26	2.37E-25
PCBP1	3.432688387	6.8907404	3.458052013	4.54E-28	1.33E-27
CTHRC1	2.022800255	4.297830798	2.275030543	8.43E-56	5.95E-54
NMD3P1	2.38777025	0.129487733	-2.258282518	1.95E-31	8.01E-31
RNU5E-8P	2.431020909	0.055124362	-2.375896546	1.05E-32	5.50E-32
AC006484.1	1.402335758	0.032581215	-1.369754543	1.72E-32	8.53E-32
AC018767.3	1.32608122	0.022381634	-1.303699586	1.01E-33	7.23E-33
MANBA	1.204944242	2.551286688	1.346342446	3.53E-34	2.98E-33
C9orf16	4.130269497	5.315475732	1.185206236	9.56E-15	1.44E-14
CASP4	1.352812588	2.94021237	1.587399781	1.16E-35	1.28E-34
LRRC41	1.810575395	3.645694663	1.835119268	4.39E-25	1.06E-24
FZD6	1.567992298	3.152475958	1.58448366	4.81E-26	1.23E-25
POLR1D	2.4332032	4.688399905	2.255196705	3.11E-17	5.15E-17
ATF6B	2.661024589	5.191118553	2.530093965	6.33E-17	1.03E-16
AC040162.3	1.60724832	0.410479367	-1.196768954	3.45E-46	1.14E-44
RAN	3.210816742	6.538102606	3.327285864	8.23E-28	2.36E-27
RFKP2	1.1735365	0.020122076	-1.153414424	3.90E-34	3.25E-33
AC096666.1	1.782614872	0.034644309	-1.747970563	1.37E-33	9.28E-33
PHGDH	1.855007963	3.078859969	1.223852006	3.02E-17	5.01E-17
AC142472.1	2.059952127	0.596172279	-1.463779848	4.48E-44	1.23E-42
AC113133.1	1.962737709	0.05793328	-1.904804429	4.32E-25	1.04E-24
PRMT1	2.772787942	5.38543963	2.612651688	2.18E-24	5.06E-24
CRIP3	2.070442781	0.283906133	-1.786536648	1.49E-37	2.08E-36
PTS	1.503452718	2.956563772	1.453111054	6.91E-22	1.41E-21
ABCF2	2.211995156	4.383519975	2.171524819	5.84E-20	1.09E-19
AL360013.2	1.315490242	0.020456343	-1.295033899	6.73E-33	3.71E-32
AC026765.2	1.959961585	0.072328007	-1.887633579	2.73E-36	3.28E-35
FNBP4	2.119896408	3.208360423	1.088464015	8.95E-20	1.65E-19
IQANK1	1.850545997	3.647176338	1.796630341	7.18E-24	1.62E-23
AC010776.3	1.948973659	0.050685569	-1.898288091	9.53E-28	2.72E-27
RAC2	1.825367503	4.32332704	2.497959537	5.93E-54	3.67E-52
TNFAIP3	2.633503297	3.861243746	1.227740449	3.87E-48	1.51E-46
SRFBP1	1.299409995	2.503447409	1.204037414	1.68E-27	4.72E-27
AC127459.2	2.117638297	0.048765238	-2.06887306	1.65E-37	2.29E-36
RN7SKP282	1.649034864	0.061738055	-1.587296809	5.18E-32	2.33E-31
PBK	1.750515444	3.626639667	1.876124223	3.26E-34	2.78E-33
DACT1	0.749818738	1.97035497	1.220536232	1.46E-47	5.45E-46
SELENOKP3	1.407667969	0.036879353	-1.370788616	7.06E-28	2.03E-27
ECE1	2.169007177	4.532812187	2.363805009	1.82E-37	2.52E-36
IGKV1-12	0.243327183	1.303247941	1.059920758	1.06E-49	4.65E-48
NSMCE1	2.299341138	4.055153756	1.755812618	1.28E-10	1.71E-10
ATG10-IT1	2.849596992	0.055548618	-2.794048374	3.61E-32	1.67E-31
AP003062.2	1.04966766	0.017015946	-1.032651713	1.09E-31	4.65E-31
SLC30A7	1.246173615	2.763400021	1.517226406	3.70E-44	1.02E-42
SLC36A1	1.157191601	2.322288926	1.165097324	8.83E-32	3.82E-31
LINC02670	1.491685766	0.028834658	-1.462851108	1.19E-32	6.16E-32
PRPF19	3.461586074	6.228611204	2.76702513	4.99E-20	9.30E-20
PXDN	1.143821106	2.922008963	1.778187858	1.17E-51	6.00E-50
RN7SKP192	1.307332213	0.038457438	-1.268874775	1.93E-36	2.36E-35
BTN2A3P	2.980273255	1.063702141	-1.916571114	1.42E-27	4.01E-27
MARVELD3	1.532617414	2.839018773	1.306401359	2.55E-24	5.88E-24
CDY9P	1.611605229	0.032026991	-1.579578238	8.13E-33	4.38E-32
ECM1	1.79514414	3.73622751	1.941083369	9.12E-32	3.94E-31
SCYL2	1.595326073	3.435151745	1.839825672	7.69E-37	9.91E-36
TUBA1C	2.636964165	5.37378728	2.736823115	2.24E-30	8.07E-30
SNORA74B	1.696931753	0.531709625	-1.165222127	3.62E-25	8.76E-25
LY86	0.50697339	1.74333669	1.2363633	3.39E-68	6.35E-66
AC006970.1	2.7444646	0.761828627	-1.982635972	1.09E-27	3.08E-27
CYCSP35	1.370398823	0.029152063	-1.341246761	1.15E-31	4.88E-31
BTF3L4P3	2.295415149	0.07683846	-2.21857669	4.16E-33	2.43E-32
AC009779.1	2.860169417	0.106709022	-2.753460395	1.05E-32	5.50E-32
LARP4B	1.726177341	3.385975735	1.659798394	1.12E-21	2.25E-21
RNA5SP234	2.797583196	0.050857419	-2.746725777	4.77E-33	2.73E-32
AC015743.1	1.559123205	0.091864143	-1.467259062	1.84E-25	4.51E-25
MIR1299	1.808101757	0.099161428	-1.708940329	4.88E-33	2.79E-32
HLA-DRB6	2.029634673	3.748944028	1.719309356	3.47E-44	9.60E-43
GPR50	1.215021246	0.029262554	-1.185758691	3.07E-30	1.09E-29
AC008050.1	1.185407436	0.171866485	-1.013540951	1.02E-19	1.87E-19
AC020914.4	2.538658271	0.077209734	-2.461448537	2.92E-32	1.38E-31
CORO1C	2.518667367	4.964307694	2.445640327	1.02E-49	4.50E-48
TSSK6	2.406681851	1.198759669	-1.207922182	1.47E-46	5.06E-45
NRN1	1.015751036	2.170535525	1.154784489	9.52E-34	6.87E-33
URM1	2.232502907	4.303003606	2.070500699	6.18E-15	9.37E-15
AL121832.1	2.404643958	0.703613142	-1.701030816	1.72E-50	7.96E-49
RNU7-45P	2.024021464	0.700528985	-1.32349248	1.33E-21	2.66E-21
MMP11	2.403558437	4.194430776	1.790872338	1.50E-28	4.53E-28
NOC2LP1	2.048518262	0.513982808	-1.534535454	4.29E-33	2.49E-32
AP002505.2	1.288348782	0.103511031	-1.184837752	4.39E-20	8.19E-20
APEX2	2.361516097	4.175214782	1.813698685	6.74E-19	1.19E-18
NUDT19P4	1.054079485	0.031643755	-1.02243573	3.07E-30	1.09E-29
TMEM214	2.762071008	5.056781774	2.294710766	7.06E-28	2.03E-27
BPIFA3	1.406851437	0.025200216	-1.381651221	2.91E-32	1.38E-31
A2M-AS1	2.45651422	0.346219318	-2.110294902	9.36E-16	1.46E-15
AC022613.3	1.226634618	0.161597154	-1.065037464	4.86E-29	1.53E-28
OR52U1P	2.079993717	0.044209523	-2.035784194	3.52E-28	1.04E-27
SEPT4-AS1	1.63174484	0.21962559	-1.41211925	4.28E-21	8.38E-21
ZBTB33	1.626485495	3.173914862	1.547429366	5.96E-28	1.73E-27
POMT1	1.627528937	2.630344069	1.002815133	5.31E-16	8.38E-16
MAP3K3	1.04612081	2.365451199	1.31933039	1.06E-49	4.65E-48
AC097717.1	1.477587937	0.050022731	-1.427565206	3.43E-39	5.74E-38
AC034198.2	3.019631073	0.452018558	-2.567612515	1.02E-34	9.68E-34
TIMM50	1.963941939	3.73074817	1.76680623	6.29E-20	1.17E-19
AC091982.3	2.709920835	1.302743531	-1.407177304	2.36E-32	1.14E-31
AC106806.2	2.245924587	0.041074228	-2.20485036	2.21E-33	1.40E-32
NPNT	1.791334892	3.450281006	1.658946114	6.84E-26	1.73E-25
Z84721.1	1.295944587	0.032499343	-1.263445244	3.16E-32	1.48E-31
TP53INP1	1.030818967	2.574531984	1.543713017	3.18E-53	1.85E-51
CREB3L3	3.227778654	0.533365047	-2.694413608	1.75E-32	8.65E-32
BMP7	1.390839903	2.421748577	1.030908674	4.58E-21	8.95E-21
RNU6-881P	1.544074916	0.034882729	-1.509192186	2.29E-31	9.32E-31
AL136084.1	1.233136221	0.048582864	-1.184553357	1.13E-30	4.23E-30
AC141586.3	1.860720321	0.032622846	-1.828097475	8.20E-34	6.07E-33
MYO9B	1.658262011	3.567182803	1.908920793	2.21E-42	5.11E-41
AC008755.1	1.723130238	3.421106877	1.697976639	1.46E-23	3.24E-23
AL353742.1	2.01142143	0.045141937	-1.966279493	2.93E-34	2.53E-33
AL591767.2	2.07800833	0.072851326	-2.005157004	9.95E-30	3.36E-29
RN7SL492P	1.134490122	0.027497214	-1.106992908	1.46E-32	7.37E-32
ANKRD61	3.09049529	0.677679908	-2.412815382	2.56E-31	1.04E-30
HNRNPA3P2	2.459183229	0.102456622	-2.356726607	3.97E-28	1.17E-27
EPB41L4B	2.005349899	3.71305876	1.707708861	1.35E-16	2.17E-16
RPS27AP13	5.059440012	0.103189437	-4.956250575	4.37E-34	3.59E-33
ACE2	1.773086497	3.048475178	1.275388681	4.12E-19	7.38E-19
IGLV2-14	2.039583632	6.386283783	4.346700151	2.89E-63	3.60E-61
AL450063.1	2.344975503	0.476137828	-1.868837675	6.13E-34	4.76E-33
SP6	1.542445524	2.66923168	1.126786156	1.70E-19	3.10E-19
NANOGP1	1.340484292	0.040842842	-1.29964145	1.75E-35	1.87E-34
SPTSSA	2.357970026	4.844726828	2.486756802	1.53E-30	5.61E-30
RASSF2	0.959691234	2.014389553	1.054698319	8.33E-70	1.77E-67
SAAL1	1.569589881	2.800348419	1.230758538	3.01E-24	6.93E-24
SETD7	1.638430348	2.917564902	1.279134554	8.38E-47	2.94E-45
MEF2B	1.751278149	0.357021703	-1.394256446	4.53E-29	1.43E-28
FURIN	2.415431289	4.981474737	2.566043448	7.06E-34	5.36E-33
FPR3	0.817124786	3.019264737	2.202139951	1.21E-83	1.79E-80
AP003501.2	2.538210082	0.035349768	-2.502860314	9.23E-34	6.68E-33
SLBP	2.575506216	5.19788206	2.622375844	1.58E-34	1.45E-33
GNL3	2.640545054	5.279637846	2.639092793	1.33E-21	2.67E-21
LINC02504	1.688492419	0.024655736	-1.663836683	1.50E-33	1.01E-32
DHRS4L1	1.898305926	0.356617195	-1.541688731	4.58E-38	6.78E-37
RPA3	1.750874808	3.437993464	1.687118656	6.96E-22	1.41E-21
AC246785.1	2.385608662	0.049668105	-2.335940557	4.54E-34	3.71E-33
AC097510.1	2.198470682	0.04062031	-2.157850373	6.79E-34	5.19E-33
AC136188.1	1.878075901	0.038535432	-1.839540469	6.23E-34	4.82E-33
XXYLT1	1.110393402	2.24439196	1.133998557	9.93E-34	7.11E-33
GTPBP2	2.040445465	3.945727843	1.905282378	7.96E-19	1.41E-18
RNASEH2B	4.138890525	2.622330564	-1.516559961	1.74E-38	2.70E-37
KLF16	2.049876064	3.921830462	1.871954398	3.75E-19	6.72E-19
ARSE	2.377266781	4.259984448	1.882717667	9.18E-16	1.43E-15
TSPAN3	2.719269702	5.614848381	2.895578679	4.88E-33	2.79E-32
ADNP2	1.297435907	2.859161341	1.561725434	4.44E-48	1.73E-46
SLC9A7	3.161725182	1.413070595	-1.748654588	2.58E-17	4.28E-17
PARP16	1.25383089	2.35245529	1.0986244	8.59E-21	1.66E-20
GLYCTK	1.760539736	3.117434527	1.356894791	2.69E-17	4.46E-17
CRTAP	2.353677387	4.672710546	2.319033159	4.12E-21	8.07E-21
AC107626.1	2.108108297	0.039322452	-2.068785845	2.84E-34	2.46E-33
MIR4253	3.624810082	0.174723735	-3.450086348	6.69E-31	2.57E-30
AC022080.3	1.67778817	0.076103353	-1.601684817	3.43E-29	1.10E-28
THUMPD1	1.741940128	3.65106418	1.909124052	3.23E-34	2.76E-33
AC007389.5	1.190890516	0.056327167	-1.134563349	8.76E-30	2.97E-29
AC048344.3	1.963864059	0.035663629	-1.92820043	2.48E-35	2.60E-34
DDR2	0.627938582	1.77599271	1.148054128	2.88E-60	2.84E-58
SUSD1	1.452505963	2.837644407	1.385138443	1.93E-21	3.85E-21
FUT8	1.398698839	3.241155299	1.84245646	8.64E-45	2.55E-43
SLC25A5	4.526919802	9.141550381	4.614630579	6.59E-26	1.66E-25
ADAM8	1.138674418	2.396110043	1.257435625	3.42E-48	1.35E-46
BSN	1.965440105	0.130701899	-1.834738206	4.79E-30	1.67E-29
AL162311.3	1.624329298	0.10738803	-1.516941268	1.13E-26	2.98E-26
SNORD114-13	1.957834391	0.104321611	-1.85351278	6.80E-30	2.33E-29
KLHL9	1.99465426	3.37395357	1.37929931	2.51E-25	6.11E-25
CLIP3	0.800778079	2.004666155	1.203888076	6.83E-48	2.61E-46
AC073335.1	2.137678666	0.483520202	-1.654158464	3.96E-31	1.56E-30
LINC00550	1.084311004	0.020542891	-1.063768114	1.10E-31	4.69E-31
RN7SL325P	1.490407028	0.035847329	-1.454559699	9.90E-32	4.25E-31
ENO1	4.399315675	8.848450705	4.449135031	8.01E-38	1.15E-36
DGKQ	2.072723626	3.657391487	1.584667861	2.71E-16	4.32E-16
AC003988.1	3.155510468	0.060588866	-3.094921602	2.15E-31	8.76E-31
LNPK	1.322337749	2.665993428	1.343655678	6.18E-24	1.39E-23
AC093826.2	1.630781646	0.220506183	-1.410275462	3.44E-31	1.37E-30
KMT2E	1.964989138	3.483632649	1.518643511	2.06E-26	5.36E-26
ATP8B2	0.582354064	1.778008991	1.195654927	7.03E-68	1.29E-65
LINC02301	1.684250921	0.058913866	-1.625337055	7.92E-35	7.68E-34
RNU1-21P	2.197247634	0.172704925	-2.024542708	2.60E-36	3.13E-35
MFHAS1	1.690386049	3.557446721	1.867060671	3.78E-33	2.23E-32
KLF4	2.027915024	4.463041838	2.435126815	5.17E-40	9.51E-39
HNRNPA1P13	3.252472896	0.085858665	-3.166614231	1.36E-25	3.37E-25
KCNA5	2.67702232	0.265275581	-2.411746739	2.75E-24	6.34E-24
EEF1A1P14	3.01525682	0.51881148	-2.49644534	2.17E-30	7.85E-30
LINC01100	1.145687432	0.017815057	-1.127872375	4.43E-31	1.73E-30
G6PC2	1.651240267	0.043969912	-1.607270355	1.18E-28	3.60E-28
AC104002.3	1.221543459	0.026005439	-1.19553802	3.21E-33	1.93E-32
AC021443.1	1.293904017	0.134891427	-1.15901259	1.84E-30	6.69E-30
APOOP2	1.700526942	0.060695524	-1.639831419	2.06E-34	1.84E-33
LINC01001	2.453769043	0.248053252	-2.205715791	1.25E-35	1.36E-34
RNU1-109P	2.368026116	0.145772547	-2.222253569	5.40E-28	1.57E-27
PRAMEF33	1.903946943	0.03498732	-1.868959623	4.50E-33	2.59E-32
MOCOS	0.993326061	2.145152702	1.151826641	1.05E-33	7.47E-33
MRPS36P1	1.508260499	0.320668031	-1.187592467	8.43E-33	4.52E-32
CHMP1A	2.829297021	5.589862912	2.760565892	5.22E-21	1.02E-20
AC011516.1	2.331729956	0.043858149	-2.287871807	1.83E-35	1.95E-34
HTR1D	0.934031342	1.989226753	1.055195411	2.78E-30	9.92E-30
RN7SL160P	2.304902188	0.06895605	-2.235946137	3.81E-28	1.12E-27
AC023908.3	1.635948155	0.274107072	-1.361841083	1.84E-44	5.23E-43
GANAB	3.273409986	6.762939274	3.489529288	9.40E-36	1.05E-34
RPL21P13	2.259829411	0.113601104	-2.146228307	5.94E-37	7.75E-36
AC021193.1	1.358973294	0.017396434	-1.34157686	7.52E-34	5.65E-33
AL512605.1	1.714629465	0.028650067	-1.685979398	4.69E-34	3.81E-33
PPP1R12A	1.187505228	2.686449066	1.498943838	6.10E-46	1.98E-44
CLMP	0.536542003	1.877842393	1.34130039	8.95E-67	1.48E-64
MYO3B-AS1	1.58037411	0.031843972	-1.548530138	7.41E-33	4.03E-32
PPIAP65	2.521610561	0.269282732	-2.252327828	8.22E-34	6.08E-33
SRRM2	2.775726778	5.584789835	2.809063057	9.91E-25	2.34E-24
SENP1	1.072710955	2.276533158	1.203822203	1.17E-34	1.10E-33
AC026688.1	1.930808712	0.060177512	-1.8706312	5.16E-28	1.50E-27
MTMR12	1.519313493	3.160462254	1.641148762	1.46E-32	7.37E-32
IFITM1	3.944899067	8.159536872	4.214637804	1.03E-30	3.87E-30
LGALS8	1.278520375	2.639528442	1.361008067	5.43E-34	4.30E-33
IRF2BPL	1.492405907	3.099175268	1.60676936	2.47E-32	1.19E-31
GLT8D2	0.648546379	1.871454906	1.222908527	2.08E-58	1.78E-56
ELFN1-AS1	1.772347774	2.906423201	1.134075427	2.73E-15	4.19E-15
AC008687.2	2.715333113	0.072665874	-2.642667238	2.95E-31	1.19E-30
MRFAP1L1	2.354004293	4.677948421	2.323944128	3.71E-26	9.53E-26
FKBP10	2.166714832	4.537446488	2.370731656	1.97E-30	7.15E-30
FOXN3	1.4042643	2.449802187	1.045537886	1.05E-35	1.16E-34
BTF3L4	1.341976106	2.810091641	1.468115534	2.86E-28	8.47E-28
BX664730.1	1.121121685	0.021259711	-1.099861975	1.31E-33	8.97E-33
C1QTNF4	1.611156639	0.245286699	-1.365869939	8.69E-35	8.37E-34
TRNP1	0.881590406	2.273387203	1.391796797	4.66E-39	7.71E-38
MIR433	2.677935658	0.050652062	-2.627283596	1.19E-33	8.29E-33
NDUFA9	1.555754263	3.08216113	1.526406868	1.32E-23	2.92E-23
RRP9	2.582780615	4.944195498	2.361414884	1.44E-15	2.24E-15
AC107926.1	1.891255175	0.049695714	-1.841559462	5.00E-36	5.78E-35
PHACTR2-AS1	2.116856877	0.184312384	-1.932544494	1.68E-30	6.15E-30
PLOD3	3.612352338	5.213272213	1.600919875	9.23E-12	1.27E-11
ILF3	2.522147567	5.075825315	2.553677748	7.70E-24	1.73E-23
AP003122.3	3.037706961	0.053206511	-2.984500449	3.20E-33	1.92E-32
CAMKK2	1.764436088	3.603390494	1.838954406	1.24E-30	4.59E-30
AL109954.3	1.84042754	0.02659507	-1.813832469	3.03E-35	3.13E-34
PLAGL2	2.972704259	4.067165397	1.094461137	4.75E-12	6.58E-12
WSCD2	2.395799235	0.138011549	-2.257787687	1.39E-18	2.43E-18
CHEK2	1.393849214	2.652648671	1.258799457	5.28E-21	1.03E-20
TCAF1	1.059985627	2.107676858	1.047691231	7.99E-25	1.89E-24
MIGA2	1.485237341	2.544955188	1.059717847	6.72E-15	1.02E-14
S100A6	7.623045919	11.01366755	3.390621633	9.75E-29	3.00E-28
AC004967.1	1.716337563	3.229985348	1.513647785	1.79E-18	3.12E-18
SNORA50C	1.027923449	0.016531059	-1.01139239	7.82E-34	5.84E-33
TNNI1	1.8582334	0.758461297	-1.099772104	9.56E-42	2.08E-40
AC113410.3	2.113439086	0.558457027	-1.554982059	9.42E-42	2.06E-40
WNT16	1.222184403	0.116997514	-1.105186889	2.91E-24	6.69E-24
HGS	1.902194222	3.626543965	1.724349744	1.88E-18	3.28E-18
PCGF5	1.601527632	3.494828375	1.893300743	2.07E-42	4.80E-41
UBE2Q1	2.263420908	4.553428089	2.290007181	4.79E-23	1.03E-22
TMPRSS4	2.402342177	4.642870525	2.240528348	5.38E-19	9.57E-19
TPRX1P1	1.785223291	0.035748426	-1.749474865	5.11E-34	4.09E-33
ZNF807	1.19002327	0.041216379	-1.14880689	1.25E-36	1.57E-35
AC091516.1	2.809076137	0.147260554	-2.661815583	1.17E-30	4.37E-30
MRPS16	2.84193919	5.322921712	2.480982522	9.22E-28	2.64E-27
AC021483.1	1.756986532	0.089874676	-1.667111857	8.10E-27	2.16E-26
SMIM10L1	1.366670409	2.694314299	1.32764389	1.92E-25	4.73E-25
PPIH	2.460027198	4.755872241	2.295845043	4.82E-16	7.61E-16
NPY4R2	4.06870722	0.147470048	-3.921237172	1.66E-39	2.88E-38
F11R	4.108904945	5.121271624	1.01236668	1.99E-20	3.78E-20
GUCY2F	3.365444652	0.05532967	-3.310114982	1.16E-28	3.53E-28
TRAV1-1	1.301076791	0.225890632	-1.075186159	3.04E-11	4.11E-11
AL513185.2	1.959257759	0.054758874	-1.904498886	6.41E-30	2.21E-29
TJP2	2.450379815	4.583712239	2.133332424	2.69E-24	6.21E-24
FCF1P10	1.798354291	0.033167407	-1.765186884	1.50E-32	7.57E-32
SLC7A1	2.299107251	4.544145257	2.245038006	1.90E-24	4.42E-24
NUP210	1.860668926	3.967180318	2.106511391	1.52E-33	1.01E-32
TYSND1	1.853422251	3.241223905	1.387801654	1.94E-15	2.99E-15
MOB3A	1.59422056	3.52368044	1.92945988	6.28E-51	3.05E-49
ZDHHC1	1.477119155	2.614741457	1.137622302	1.74E-16	2.79E-16
AC011754.1	4.306880008	0.327272304	-3.979607705	2.85E-30	1.02E-29
FGF20	1.966741337	0.334915951	-1.631825387	2.05E-37	2.82E-36
FUS	4.012529865	5.044165034	1.031635169	4.58E-17	7.53E-17
LINC00311	1.23516546	0.039909657	-1.195255803	2.69E-29	8.70E-29
MRGPRG	1.776458971	0.034352461	-1.74210651	5.89E-31	2.27E-30
AC130343.1	2.70588162	0.045415084	-2.660466536	6.03E-34	4.70E-33
AL353726.2	1.492226465	0.040214138	-1.452012327	2.33E-28	6.95E-28
UBTFL8	1.156679832	0.021331586	-1.135348246	3.76E-32	1.74E-31
IFITM2	3.072154154	6.262974794	3.190820639	5.34E-32	2.39E-31
CSNK1E	2.244709123	4.366000448	2.121291325	1.18E-15	1.84E-15
AL354714.4	2.079488269	0.082118653	-1.997369616	2.27E-36	2.76E-35
AC243962.1	2.269502483	0.121909861	-2.147592622	2.75E-14	4.07E-14
RHOJ	0.597047017	1.600558966	1.003511948	4.01E-56	2.88E-54
AL513548.2	2.162959313	0.038386945	-2.124572368	2.28E-32	1.10E-31
C9orf152	2.699237695	4.480343108	1.781105413	1.05E-22	2.23E-22
CTSW	0.33840949	1.608776506	1.270367016	4.64E-73	1.30E-70
AP001001.1	1.725496178	0.209762832	-1.515733346	1.39E-32	7.05E-32
TUBAP4	2.497203117	0.072134518	-2.425068598	1.56E-33	1.04E-32
IGKV1-35	2.514595202	0.100550906	-2.414044296	1.04E-26	2.75E-26
RPL7L1P5	1.108740612	0.029789784	-1.078950828	2.91E-31	1.17E-30
CRIM1	2.085665402	4.041787504	1.956122102	1.38E-41	2.95E-40
6-Sep	1.067800838	2.578027754	1.510226917	7.17E-51	3.45E-49
LINC01974	2.001520526	0.032023397	-1.969497129	5.99E-33	3.34E-32
LPIN2	1.741808423	3.34282281	1.601014387	3.92E-43	9.74E-42
IL17RC	1.407711734	2.809054433	1.401342698	6.63E-28	1.92E-27
PTPN18	2.03828457	4.108585632	2.070301062	2.20E-26	5.72E-26
PDIA4	3.560754425	7.302239236	3.741484811	2.51E-36	3.03E-35
ESYT1	2.482262657	5.045285463	2.563022806	1.80E-39	3.11E-38
LINC02299	1.069679194	0.020591219	-1.049087975	1.53E-32	7.70E-32
LINC01661	1.53881619	0.025017059	-1.513799132	3.97E-33	2.33E-32
IGKV3-20	2.599891978	7.165193117	4.565301139	8.31E-67	1.38E-64
JSRP1	2.986652598	1.733648245	-1.253004352	8.45E-20	1.56E-19
ELOCP14	2.021645576	0.038294309	-1.983351267	3.81E-34	3.19E-33
TATDN1P1	2.721941389	0.361426523	-2.360514866	9.47E-31	3.57E-30
RAB3GAP2	1.241850797	2.453645608	1.211794811	2.46E-23	5.38E-23
CTAGE1	1.860807742	0.046293219	-1.814514523	1.10E-28	3.36E-28
AC006539.2	2.044153525	0.121476729	-1.922676796	2.17E-30	7.83E-30
ATP5PB	2.877439836	5.810059886	2.932620049	1.09E-28	3.32E-28
AP005131.4	1.421330208	0.102173995	-1.319156213	2.21E-26	5.76E-26
CTSC	2.121203047	4.177791176	2.056588129	1.28E-53	7.64E-52
SNORD3D	2.357614534	0.040140012	-2.317474522	3.00E-34	2.59E-33
ATP8A2P3	1.246582507	0.036909552	-1.209672955	1.52E-32	7.64E-32
CASS4	3.873246498	0.632160316	-3.241086181	0.003240528	0.003452791
AL590623.1	3.46892752	0.063166983	-3.405760537	7.05E-33	3.86E-32
OFD1P6Y	1.154293053	0.024869684	-1.129423369	1.64E-31	6.82E-31
AL358335.3	1.68178718	0.026907752	-1.654879428	1.95E-32	9.55E-32
MTIF2	2.10124251	4.145383971	2.044141462	4.32E-20	8.06E-20
GLULP4	1.696207509	0.112129984	-1.584077524	4.63E-25	1.11E-24
MIR4289	1.652556992	0.03147105	-1.621085942	9.57E-34	6.90E-33
AC092468.1	2.32758836	0.04340874	-2.28417962	1.60E-31	6.66E-31
AL133481.3	2.608685243	0.049248721	-2.559436522	5.33E-33	3.01E-32
DDT	2.335287779	3.781639853	1.446352074	4.89E-22	1.00E-21
AC098831.1	1.924950195	0.029842467	-1.895107729	5.72E-34	4.50E-33
TAAR3P	1.976486298	0.144441609	-1.83204469	4.12E-16	6.53E-16
YARS	2.071762418	4.173151511	2.101389093	3.50E-25	8.48E-25
CUL1	2.339520795	4.731816392	2.392295597	1.35E-28	4.11E-28
SPCS1	2.32868896	4.451101154	2.122412194	1.76E-24	4.09E-24
UBE3A	1.382060775	2.962370056	1.580309281	5.49E-36	6.31E-35
RPSAP4	1.564075538	0.355262598	-1.20881294	1.61E-38	2.51E-37
CDKN2AIPNLP3	2.331509828	0.042728559	-2.288781269	1.42E-32	7.19E-32
SIRT2	1.604578589	3.110426388	1.505847799	9.27E-22	1.87E-21
TOR1A	1.931695145	3.883880461	1.952185316	8.53E-29	2.63E-28
RNU6-75P	1.333952306	0.043456516	-1.29049579	1.65E-35	1.77E-34
DEFB136	1.920159008	0.037167132	-1.882991877	1.38E-31	5.81E-31
SMURF1	1.73714847	3.4819433	1.74479483	2.05E-30	7.44E-30
LINC00626	2.768463477	0.119146951	-2.649316526	1.85E-30	6.72E-30
PHC2	2.560708919	4.88180569	2.321096772	1.19E-31	5.05E-31
GORASP2	2.437884677	4.952661532	2.514776855	1.47E-27	4.14E-27
AC074389.3	1.413580427	0.030910089	-1.382670338	1.81E-33	1.18E-32
CBWD3	1.812812038	0.116235141	-1.696576898	8.52E-46	2.72E-44
RELB	1.688194636	3.509398507	1.821203871	3.30E-38	4.95E-37
AC125611.2	1.376102074	0.23331385	-1.142788224	2.51E-26	6.50E-26
RACGAP1	2.018537612	4.185942317	2.167404706	2.37E-33	1.48E-32
NAT14	1.125790494	2.279506944	1.15371645	4.31E-29	1.37E-28
RNU6-647P	1.820031383	0.121473241	-1.698558141	1.22E-30	4.52E-30
GXYLT1P1	1.254488369	0.033698328	-1.220790042	1.48E-33	9.94E-33
RN7SL110P	3.321071657	0.05960746	-3.261464197	1.90E-30	6.91E-30
MYOC	2.258299568	0.158830675	-2.099468892	4.73E-22	9.70E-22
JADRR	1.641891278	0.034498836	-1.607392442	3.60E-31	1.43E-30
GPCPD1	2.086817073	3.453143143	1.36632607	1.41E-19	2.57E-19
LINC02019	1.44024755	0.401470253	-1.038777297	4.86E-28	1.42E-27
AC091805.1	1.62261918	0.131372253	-1.491246927	1.17E-29	3.91E-29
AL136298.3	2.142325925	0.149939782	-1.992386142	3.35E-27	9.21E-27
AC024941.1	2.319360843	0.100610054	-2.218750789	5.69E-32	2.54E-31
RNU6-379P	2.890555886	0.131735434	-2.758820452	1.21E-33	8.40E-33
POU5F2	2.640609682	0.114926468	-2.525683214	7.20E-31	2.75E-30
AL365357.1	1.496339644	3.095266929	1.598927285	6.26E-25	1.49E-24
FCGBP	2.294198138	4.53525576	2.241057622	8.61E-29	2.66E-28
LUZP2	1.81057778	0.129349886	-1.681227894	9.98E-27	2.65E-26
TRA2A	2.346131838	4.454102375	2.107970537	4.90E-27	1.33E-26
COTL1	2.052121875	4.616503238	2.564381364	6.42E-47	2.27E-45
AC007551.1	1.801627877	0.037769889	-1.763857988	1.38E-34	1.28E-33
CCDC74BP1	1.755789353	0.031139446	-1.724649907	1.66E-30	6.08E-30
AC008534.1	1.420623894	0.044938874	-1.37568502	1.57E-26	4.13E-26
PLIN4	2.838983162	0.798790718	-2.040192444	5.04E-24	1.14E-23
SLC25A48	1.636889215	0.358001532	-1.278887683	7.95E-22	1.61E-21
MIDN	2.579139859	5.021754505	2.442614646	6.86E-28	1.98E-27
RN7SKP50	4.006387509	0.144487796	-3.861899713	1.66E-26	4.34E-26
AC006445.2	2.784844797	0.295703094	-2.489141703	1.07E-32	5.58E-32
TTK	1.294806884	2.635225292	1.340418407	3.30E-27	9.06E-27
RPL14	3.244448103	6.343342237	3.098894133	6.37E-16	1.00E-15
OR7E106P	2.105691114	0.034652533	-2.07103858	5.14E-34	4.11E-33
CHMP6	1.906713504	3.487846979	1.581133475	4.78E-26	1.22E-25
DUSP11	1.525930556	3.120603918	1.594673362	3.50E-31	1.39E-30
GADD45G	1.510625704	2.797543552	1.286917848	8.03E-20	1.48E-19
PFDN2	3.231661186	6.213232313	2.981571127	1.85E-12	2.60E-12
ZBTB11	1.059549748	2.267331311	1.207781563	3.03E-34	2.61E-33
USP14	1.819507838	3.926274317	2.106766479	3.39E-46	1.12E-44
IGLV3-1	1.28012516	4.473358992	3.193233832	8.27E-62	9.31E-60
MEG8	3.0922207	0.102608693	-2.989612007	2.80E-20	5.28E-20
ACVR2B	3.179607579	1.01494872	-2.164658859	1.49E-41	3.17E-40
MRRFP1	2.142583653	0.095544433	-2.04703922	7.73E-35	7.51E-34
ARL17B	2.048981532	0.198026907	-1.850954625	2.89E-30	1.03E-29
AC006063.1	1.31968108	0.047659279	-1.272021801	1.90E-31	7.80E-31
BCL2L2	1.870823447	3.515878941	1.645055494	7.83E-31	2.98E-30
UNC79	1.507210568	0.067131765	-1.440078803	2.11E-29	6.91E-29
CD200	0.887896257	2.176908589	1.289012332	1.28E-41	2.75E-40
IGLV3-21	2.604223153	5.73063515	3.126411997	5.71E-56	4.05E-54
QKI	0.520382573	1.556987538	1.036604964	4.96E-62	5.62E-60
CISH	3.860402065	2.658687142	-1.201714923	1.14E-39	2.02E-38
UBE4A	1.339885889	2.938984166	1.599098277	4.14E-44	1.14E-42
IGHV2-5	0.866847089	2.150691759	1.28384467	1.20E-27	3.40E-27
VASP	2.903123487	5.915603557	3.01248007	7.80E-29	2.42E-28
AMBRA1	1.487106248	2.859711123	1.372604875	9.83E-25	2.32E-24
TNFSF12-TNFSF13	4.898156582	0.108804263	-4.789352319	4.77E-29	1.51E-28
RN7SL457P	1.89035825	0.06544955	-1.824908699	8.34E-33	4.48E-32
EXOC2	1.64303772	3.196252798	1.553215078	8.73E-30	2.96E-29
RPS27AP1	1.596261215	0.348222123	-1.248039092	9.69E-35	9.24E-34
RNU6-217P	1.718262799	0.027187945	-1.691074854	3.13E-33	1.88E-32
RNA5SP530	2.182577188	0.228510687	-1.954066501	9.11E-36	1.01E-34
CADPS2	4.701863251	2.650874169	-2.050989082	2.26E-18	3.92E-18
LRRC52-AS1	2.024142302	0.064559558	-1.959582744	5.30E-41	1.07E-39
MEPE	1.802879317	0.037530033	-1.765349284	5.47E-29	1.72E-28
MYEOV	1.691623989	3.115115832	1.423491844	1.37E-28	4.15E-28
AC108751.1	2.130455547	0.033731421	-2.096724125	2.52E-34	2.20E-33
AC084824.1	4.499003582	1.485576794	-3.013426787	1.56E-39	2.72E-38
USP50	1.536182272	0.041481732	-1.49470054	8.15E-27	2.18E-26
AC115285.1	1.844417067	0.079617207	-1.76479986	7.14E-30	2.44E-29
HTATSF1P1	2.305188516	0.03916512	-2.266023397	1.64E-32	8.19E-32
OR4A49P	1.845651797	0.030315161	-1.815336637	5.40E-32	2.42E-31
IFNK	2.701677544	0.16723076	-2.534446784	5.15E-28	1.50E-27
CTDSPL	2.752792951	3.984827551	1.2320346	3.05E-30	1.08E-29
RNU6-542P	2.075432221	0.051033809	-2.024398412	1.03E-32	5.40E-32
MEAF6	2.0179074	4.121810271	2.10390287	2.22E-26	5.79E-26
DYNC1I1	1.875637394	0.374733977	-1.500903418	2.93E-26	7.57E-26
PROCR	2.41076508	4.988114896	2.577349816	8.13E-31	3.09E-30
LINC00412	1.683806465	0.278485636	-1.405320829	1.72E-38	2.66E-37
EIF4A2P3	2.480224713	0.14874294	-2.331481773	1.07E-26	2.85E-26
RASSF7	2.547134656	4.79567618	2.248541525	8.73E-16	1.36E-15
ZCCHC7	1.576783143	3.159675154	1.582892011	1.75E-24	4.08E-24
GYPC	0.724504351	2.018660931	1.29415658	4.31E-58	3.59E-56
SNORD115-44	1.335469869	0.021020529	-1.31444934	3.00E-34	2.59E-33
GARS	2.790493818	5.56828868	2.777794862	4.19E-22	8.61E-22
AC004840.2	2.074256252	0.053902	-2.020354252	2.52E-33	1.56E-32
RNA5SP409	1.105235273	0.021542879	-1.083692394	6.79E-34	5.19E-33
AC073349.2	1.548189993	0.379752891	-1.168437102	1.67E-37	2.33E-36
DYNLL2	2.665845767	4.584087721	1.918241954	7.67E-20	1.42E-19
RNU6-1136P	1.703445317	0.460825887	-1.24261943	2.78E-36	3.34E-35
AC010913.1	2.341885452	0.18859897	-2.153286482	1.13E-42	2.68E-41
GAL3ST2	1.383036034	2.491530457	1.108494423	4.15E-21	8.13E-21
IFFO2	1.319253623	2.383938425	1.064684801	1.49E-23	3.29E-23
TTTY12	1.51290836	0.026733802	-1.486174558	6.91E-34	5.27E-33
RPAP1	1.507132487	2.70687772	1.199745233	3.73E-17	6.16E-17
TRMT112	3.127784012	6.223715174	3.095931162	7.07E-22	1.44E-21
ZC3HC1	1.409499382	2.633714208	1.224214826	2.06E-14	3.07E-14
FOXA3	2.212215157	4.160955582	1.948740425	2.00E-20	3.79E-20
RPL6P5	1.516559333	0.041292649	-1.475266684	5.96E-36	6.81E-35
AF127936.1	1.792533081	0.257939492	-1.534593589	5.83E-10	7.57E-10
LDHB	6.027965151	7.057510683	1.029545532	6.44E-20	1.19E-19
SELENOKP1	1.77828231	0.248360495	-1.529921815	3.76E-34	3.15E-33
AL162430.2	2.479989004	0.247402027	-2.232586977	1.17E-31	4.98E-31
Z80107.1	3.131741076	0.059995718	-3.071745358	1.22E-33	8.44E-33
NTN3	2.32884453	0.091779142	-2.237065388	3.43E-29	1.10E-28
MPC1	2.293681767	4.617611442	2.323929675	2.50E-28	7.43E-28
HLA-H	2.427105938	5.262311119	2.835205182	1.96E-37	2.71E-36
EPB41L4A-DT	2.287881672	0.365001219	-1.922880453	2.59E-21	5.12E-21
PCOLCE	1.56221021	3.786252011	2.2240418	3.01E-49	1.28E-47
AP002807.1	2.160421299	1.064283628	-1.09613767	3.62E-25	8.76E-25
PCK1	1.34480656	2.354468868	1.009662308	6.17E-21	1.20E-20
GNPDA1	2.181514454	4.291248158	2.109733704	8.75E-21	1.69E-20
CRPP1	1.095276449	0.020467298	-1.074809151	4.91E-33	2.80E-32
IQSEC1	1.928224473	3.029169437	1.100944964	7.36E-36	8.31E-35
RPL32	4.278753311	8.232938243	3.954184933	3.02E-11	4.08E-11
AC006205.2	1.575904765	0.051636609	-1.524268157	1.10E-25	2.74E-25
AL020991.1	1.028646177	0.022303163	-1.006343014	2.83E-33	1.73E-32
BNIP2	1.332143299	2.786563143	1.454419844	1.73E-42	4.03E-41
AC007224.2	1.341390747	0.286723524	-1.054667223	5.09E-40	9.38E-39
RNU2-62P	1.585576793	0.026929567	-1.558647226	2.99E-32	1.41E-31
AC107980.1	2.561568467	0.05176274	-2.509805726	1.16E-30	4.32E-30
MFSD6L	3.738867227	1.298801943	-2.440065284	1.77E-28	5.33E-28
MACC1	1.84066464	3.040024464	1.199359824	1.42E-18	2.49E-18
PHACTR4	1.60125274	3.248675264	1.647422524	1.85E-37	2.56E-36
NDRG3	2.168666662	4.271490608	2.102823946	4.02E-21	7.89E-21
TYMP	1.916190038	4.459576972	2.543386934	5.36E-73	1.50E-70
RASAL2-AS1	3.313265956	0.619163407	-2.694102549	5.32E-32	2.39E-31
SMIM22	2.728257899	5.051338871	2.323080972	3.30E-12	4.59E-12
KIFAP3	1.645069298	3.021061801	1.375992503	6.94E-28	2.00E-27
AL592211.1	2.619394729	0.390600425	-2.228794304	3.71E-43	9.22E-42
AC027369.1	1.258096554	0.021757267	-1.236339287	5.95E-33	3.32E-32
DPEP1	3.140280833	5.308799097	2.168518264	1.25E-16	2.02E-16
AC026362.2	2.652028659	0.081932227	-2.570096431	4.33E-34	3.56E-33
MMRN2	0.784536975	2.013317305	1.22878033	3.43E-53	1.99E-51
PEX11B	2.32278295	4.441778691	2.118995741	8.59E-26	2.15E-25
MTCO1P17	1.845328189	0.044785057	-1.800543132	1.95E-34	1.74E-33
BTD	1.236331891	2.436605603	1.200273712	6.91E-24	1.55E-23
DPP3	2.333787528	4.659156024	2.325368496	9.89E-25	2.33E-24
TRMT2A	1.697499312	3.197199331	1.499700019	4.15E-16	6.56E-16
CCDC54	1.509945351	0.045220937	-1.464724414	6.00E-29	1.88E-28
TRMT5	3.462855027	2.351449031	-1.111405996	9.90E-32	4.25E-31
CSNK2B	2.319794688	4.191651172	1.871856484	4.53E-17	7.46E-17
GRINA	3.321662109	6.58732887	3.265666761	1.81E-21	3.61E-21
ASF1A	1.5872479	3.263113697	1.675865798	1.93E-28	5.79E-28
CD248	2.583813336	4.115198041	1.531384705	1.03E-42	2.45E-41
RN7SKP162	1.497156677	0.046398482	-1.450758195	8.08E-32	3.52E-31
AC113935.1	1.76186598	3.482215067	1.720349088	2.78E-26	7.19E-26
ENHO	1.944926623	0.562784102	-1.382142521	5.09E-33	2.89E-32
MAP4K5	1.341887127	2.664268541	1.322381414	1.03E-37	1.47E-36
PBDC1	2.475941699	4.788568317	2.312626618	1.26E-19	2.31E-19
SNX7	2.125408644	4.340956445	2.2155478	3.80E-30	1.34E-29
AC108740.1	2.195899171	0.042481394	-2.153417778	6.06E-33	3.37E-32
AC006210.2	2.294049814	0.051207023	-2.242842791	3.06E-23	6.66E-23
FAM83H	2.724031061	5.215674835	2.491643774	1.69E-19	3.08E-19
RNU7-200P	1.281623327	0.083133932	-1.198489395	9.06E-34	6.58E-33
TNPO1	1.743702296	3.694840355	1.951138059	2.92E-35	3.03E-34
SLC35F6	2.026118132	4.188326268	2.162208136	2.54E-33	1.57E-32
FIBIN	1.068159052	2.497483074	1.429324022	2.98E-48	1.18E-46
RAP1GAP	4.048365181	2.966434858	-1.081930323	9.38E-23	1.99E-22
TMEM126B	1.970336317	3.985228791	2.014892474	2.48E-25	6.05E-25
YIF1A	2.712223392	5.324496697	2.612273306	1.07E-21	2.15E-21
Z97192.1	3.04596942	0.092658271	-2.953311149	6.16E-35	6.08E-34
AC008937.3	1.692156566	0.358112952	-1.334043614	3.59E-31	1.43E-30
RNF170	1.375676001	2.688676435	1.313000434	1.16E-22	2.44E-22
CTBP2P7	2.830366802	0.068177724	-2.762189078	9.53E-32	4.10E-31
EHMT1	1.246465399	2.430379484	1.183914085	1.58E-21	3.15E-21
ZNF879	4.655551023	0.517053464	-4.138497558	1.04E-30	3.89E-30
RNU6-399P	2.512151961	0.096615935	-2.415536026	2.37E-31	9.64E-31
IQCE	1.467205211	2.756927187	1.289721976	2.61E-18	4.51E-18
FBP1	2.474117893	4.766839596	2.292721702	1.18E-20	2.26E-20
AC096751.1	1.488802345	0.095140634	-1.39366171	1.14E-21	2.30E-21
AC118549.1	1.420599437	2.54038847	1.119789033	2.42E-27	6.71E-27
LINC01707	1.593229088	0.034367669	-1.55886142	1.15E-30	4.29E-30
TNFRSF14	1.925000929	3.934591032	2.009590103	7.62E-29	2.36E-28
C1orf56	3.314543358	1.91743011	-1.397113248	3.43E-48	1.35E-46
TAOK1	1.123979285	2.428074986	1.304095701	1.10E-33	7.74E-33
RF00001	1.330344325	0.093497471	-1.236846854	8.89E-29	2.74E-28
ATP2B4	1.224313231	2.957469876	1.733156645	5.15E-49	2.15E-47
AL133297.2	2.018536047	0.55115622	-1.467379828	2.11E-24	4.89E-24
RAB3GAP1	1.944601545	3.639401625	1.69480008	7.56E-31	2.88E-30
CCL28	1.599308401	2.665084733	1.065776332	2.38E-26	6.18E-26
AC244505.7	1.03595307	0.016895164	-1.019057906	4.08E-33	2.39E-32
GLRX3P2	2.490312365	0.305625049	-2.184687316	5.14E-30	1.79E-29
AC007100.1	2.287513051	0.06097564	-2.226537412	9.66E-36	1.07E-34
CRNN	1.088108711	0.030606657	-1.057502054	4.83E-31	1.88E-30
KPNA6	1.744029794	3.620215259	1.876185465	5.95E-41	1.19E-39
ALG5	2.423467029	4.839203951	2.415736923	3.60E-23	7.80E-23
CSNK1G1	0.893957436	1.931327337	1.037369901	5.27E-43	1.29E-41
MOCS2	1.336106327	2.611110052	1.275003725	4.16E-21	8.15E-21
PPP2R3C	1.203611952	2.668539622	1.464927669	4.81E-44	1.31E-42
FAM156A	1.436146738	0.06530576	-1.370840979	2.01E-45	6.27E-44
AC103760.1	2.183088986	0.73375729	-1.449331696	9.55E-40	1.71E-38
CYBRD1	1.433529362	3.322209421	1.888680059	1.88E-54	1.20E-52
LINC01711	2.153393817	0.290064593	-1.863329224	4.08E-24	9.31E-24
TACO1	1.912793034	3.699895627	1.787102593	4.73E-19	8.44E-19
CDC37	3.58108551	6.254806653	2.673721143	1.06E-19	1.95E-19
PIGZ	1.791402529	3.032995643	1.241593114	1.18E-14	1.76E-14
CPLX4	2.211031303	0.042799749	-2.168231554	4.42E-32	2.01E-31
USP17L22	1.333863264	0.035230626	-1.298632638	2.56E-33	1.58E-32
AL354950.1	1.114661069	0.038040225	-1.076620844	2.95E-26	7.61E-26
SP8	1.702675516	0.280743555	-1.42193196	9.98E-31	3.75E-30
PRSS53	1.796527859	0.298343892	-1.498183967	6.66E-35	6.53E-34
AC025187.1	1.944553585	0.034284376	-1.910269209	5.74E-33	3.21E-32
EML4	2.098073775	4.196485347	2.098411573	2.70E-30	9.64E-30
AC079148.1	1.705938913	0.267646608	-1.438292305	1.33E-35	1.45E-34
ATP11B	1.625394421	3.35353369	1.728139268	8.84E-28	2.53E-27
ANO6	1.683090498	3.568276848	1.88518635	1.85E-39	3.19E-38
AC240565.1	5.085942561	0.112615803	-4.973326758	1.73E-29	5.70E-29
PITX1	1.987350273	3.854072547	1.866722274	1.17E-23	2.60E-23
AC022035.1	2.206073431	0.085113901	-2.120959531	2.22E-26	5.79E-26
RRM2P4	1.346772943	0.020584025	-1.326188917	1.27E-32	6.52E-32
RHBDF1	1.849994123	3.465432277	1.615438154	5.46E-17	8.95E-17
OR8B4	2.780855541	0.057014402	-2.723841139	4.58E-33	2.63E-32
RNF135	4.22063929	2.958757063	-1.261882227	1.27E-39	2.25E-38
FABP5	2.133210826	4.011413666	1.87820284	7.65E-28	2.20E-27
H19	1.364725781	2.752541136	1.387815355	7.60E-31	2.90E-30
FAM206A	1.809295611	3.370615084	1.561319472	4.96E-20	9.23E-20
SELENOK	2.312148418	4.308547284	1.996398866	8.84E-28	2.53E-27
RNA5SP334	2.268665172	0.053521877	-2.215143295	5.03E-32	2.27E-31
IFIT5	1.201969394	2.809987091	1.608017697	2.38E-64	3.22E-62
AL359853.3	3.957560672	0.073351836	-3.884208836	8.35E-32	3.63E-31
COASY	2.818941149	4.750774976	1.931833827	4.37E-16	6.91E-16
HES3	2.253574363	0.045397605	-2.208176758	1.13E-32	5.88E-32
RPS6KA2	1.016575355	2.188518868	1.171943513	3.88E-34	3.24E-33
EXD2	1.469092222	2.546997681	1.077905459	5.13E-34	4.10E-33
NDUFA3P3	1.031671771	0.019058594	-1.012613177	5.77E-34	4.53E-33
SUMO2P1	2.742813769	1.014719567	-1.728094202	4.31E-29	1.37E-28
APP	3.760301309	7.696524918	3.936223609	2.58E-29	8.36E-29
AC099508.1	1.119863146	0.018226037	-1.101637109	6.93E-34	5.28E-33
AC087260.1	1.809589651	0.059041439	-1.750548212	3.39E-31	1.35E-30
AC092138.2	1.298587454	0.024442427	-1.274145026	4.09E-33	2.39E-32
IFT52	2.055814354	3.862680101	1.806865747	4.60E-22	9.42E-22
NRBP2	1.419832689	2.668770676	1.248937987	7.25E-19	1.28E-18
GPAA1	2.736485784	5.348881216	2.612395432	1.01E-21	2.04E-21
SMARCA5	1.867134451	3.983811726	2.116677276	4.08E-37	5.42E-36
ASTN2-AS1	1.579854003	0.055325186	-1.524528817	3.38E-34	2.88E-33
FBXO33	1.158384469	2.522436099	1.364051631	2.39E-43	6.04E-42
UBTD2	1.71874136	3.503523657	1.784782297	2.87E-37	3.88E-36
PDCD6IPP1	1.952402935	0.120187696	-1.832215239	6.11E-29	1.91E-28
IGKV2D-29	0.628053985	2.809539697	2.181485712	1.28E-57	1.03E-55
ASB1	1.187534512	2.252249575	1.064715063	2.38E-17	3.96E-17
ZKSCAN8	1.07957562	2.235743833	1.156168212	1.08E-27	3.06E-27
POLR2H	2.777273114	4.566496161	1.789223047	2.77E-12	3.86E-12
TBC1D9	0.831563867	1.937680765	1.106116899	9.87E-42	2.14E-40
MIR638	2.481853524	0.057833234	-2.424020289	2.28E-33	1.44E-32
SSX2IP	1.138355569	2.38587519	1.247519621	2.98E-30	1.06E-29
CMTM4	2.696474758	4.184008972	1.487534214	2.12E-25	5.20E-25
RNA5SP157	1.849162637	0.037369112	-1.811793525	8.74E-35	8.41E-34
AC127540.1	1.635039028	0.042427534	-1.592611494	1.55E-27	4.35E-27
HSPA5	3.799114813	7.851550345	4.052435532	4.77E-41	9.64E-40
POLR2K	2.445131873	4.884477672	2.439345799	1.39E-24	3.24E-24
RPL36P20	1.773549208	0.035322617	-1.738226591	6.18E-34	4.79E-33
LTA4H	2.289755491	4.161847275	1.872091783	7.58E-30	2.59E-29
AP001453.1	1.820176714	0.158406656	-1.661770058	5.40E-37	7.07E-36
PLAC8	1.402494505	3.389432551	1.986938046	6.72E-41	1.34E-39
CIRBP	2.26097308	4.571346483	2.310373403	2.87E-27	7.93E-27
CEP170B	2.12018549	4.154991111	2.03480562	1.23E-22	2.59E-22
YIPF2	2.323308166	4.469468611	2.146160445	4.93E-19	8.79E-19
NCOR1	1.759854758	3.369216995	1.609362237	1.06E-41	2.31E-40
AC079804.2	2.746740229	0.341496467	-2.405243763	2.06E-41	4.34E-40
AC104237.1	1.582222376	0.032580199	-1.549642177	3.62E-34	3.05E-33
MIR660	1.202517537	0.039041346	-1.163476191	1.12E-30	4.19E-30
AC008406.2	1.510430323	0.04749192	-1.462938403	3.02E-31	1.21E-30
USP2	1.865438593	0.680565114	-1.184873479	1.85E-29	6.07E-29
TEAD4	1.973758997	3.866778863	1.893019866	2.71E-23	5.91E-23
PARM1	2.512513561	5.022272173	2.509758612	6.17E-26	1.56E-25
AC100757.3	2.685423521	0.05357474	-2.631848781	7.02E-32	3.09E-31
DLGAP1-AS5	2.260990929	0.373848324	-1.887142605	2.18E-14	3.25E-14
AC253536.2	1.641919234	0.194430353	-1.447488881	3.08E-23	6.70E-23
TRRAP	1.626337205	3.297667811	1.671330606	2.54E-27	7.03E-27
EIF3D	3.41935274	6.255608325	2.836255584	1.57E-16	2.52E-16
HIGD1A	3.779561589	5.224585851	1.445024263	3.14E-32	1.47E-31
SKP1	2.049238608	4.120119661	2.070881053	2.96E-30	1.05E-29
SUOX	1.492196557	2.767260871	1.275064314	8.64E-15	1.30E-14
CXCL9	0.836542458	4.055118138	3.21857568	6.89E-93	1.68E-88
DPY19L1	1.752490573	3.487613229	1.735122657	1.51E-36	1.88E-35
HLA-F	2.078082087	4.910763995	2.832681908	8.63E-49	3.56E-47
DLEU2L	2.897949139	0.161723205	-2.736225934	1.45E-26	3.80E-26
LGALS2	1.22271571	2.77457162	1.55185591	1.13E-35	1.24E-34
ARL14	1.436709372	2.725032646	1.288323274	2.96E-22	6.12E-22
IVNS1ABP	2.134021151	4.545858918	2.411837766	1.51E-39	2.63E-38
TBC1D17	1.650967515	3.207148045	1.55618053	4.96E-21	9.67E-21
CARS	1.528605164	3.032107908	1.503502745	3.72E-22	7.66E-22
ZNF148	1.190559639	2.492380071	1.301820432	4.55E-33	2.62E-32
IGLC2	2.792140779	7.819943231	5.027802453	8.94E-62	1.00E-59
PLK2	1.285225802	2.885434743	1.600208941	2.07E-46	7.03E-45
AC026336.4	1.815122841	0.304785752	-1.510337089	4.71E-45	1.42E-43
FDPSP2	2.390093449	0.101318803	-2.288774646	1.13E-33	7.89E-33
AC093536.2	1.979964719	0.036004127	-1.943960593	2.51E-33	1.56E-32
LONP1	2.442695822	4.761540288	2.318844467	6.90E-21	1.34E-20
AL356277.1	1.947144629	0.057924792	-1.889219837	2.04E-33	1.30E-32
AC027808.2	2.008360561	0.230702721	-1.77765784	2.51E-33	1.56E-32
RNU6-697P	1.859368627	0.079932566	-1.779436062	1.39E-32	7.08E-32
SMG8	1.287918849	2.612536354	1.324617505	2.00E-29	6.56E-29
AC091885.1	2.022922269	0.036380284	-1.986541985	3.19E-33	1.92E-32
LINC01859	1.27401985	0.022764634	-1.251255216	3.49E-32	1.62E-31
AC098592.2	1.210191684	0.037997065	-1.172194619	2.75E-34	2.39E-33
PET117	1.351871218	2.478873773	1.127002555	1.52E-20	2.89E-20
SLC27A3	1.192064656	2.397806428	1.205741772	1.03E-29	3.48E-29
RNA5SP148	1.634631172	0.028843223	-1.605787949	1.46E-33	9.81E-33
RPL23AP2	2.858489025	1.039353549	-1.819135476	4.33E-36	5.05E-35
TEF	1.15069877	2.258785373	1.108086603	1.96E-24	4.54E-24
DESI1	1.96732392	3.928125786	1.960801866	4.61E-22	9.44E-22
ITGA10	1.519057937	0.290315345	-1.228742592	3.55E-16	5.64E-16
MIR6082	1.569205661	0.025142777	-1.544062884	1.26E-33	8.69E-33
TEKT1	1.85144228	0.049535387	-1.801906893	2.18E-21	4.32E-21
ODF2	1.718854047	3.284587574	1.565733527	1.26E-20	2.42E-20
U91328.3	2.617581748	0.255173492	-2.362408256	2.85E-43	7.18E-42
NFKBIE	1.669364795	3.511163032	1.841798237	1.34E-38	2.11E-37
MIR4632	1.17301685	0.101400725	-1.071616126	7.80E-28	2.24E-27
HINT2	2.063992266	3.404910826	1.34091856	2.23E-17	3.71E-17
TSPAN8	4.054574094	8.177361247	4.122787154	1.88E-25	4.63E-25
USP30	1.309694099	2.345566556	1.035872457	7.21E-12	9.93E-12
AC018558.4	1.702477083	0.031912436	-1.670564647	4.20E-34	3.46E-33
APMAP	3.067409567	6.047565445	2.980155878	7.19E-22	1.46E-21
CS	2.582376061	5.317450648	2.735074587	7.54E-33	4.09E-32
EFL1P1	2.093243513	0.049984013	-2.0432595	1.29E-27	3.64E-27
EMC1-AS1	2.366820011	0.682221121	-1.68459889	1.96E-34	1.75E-33
FTH1P22	1.835377565	0.49855016	-1.336827405	9.13E-06	1.03E-05
PHACTR2P1	2.914623204	0.143587267	-2.771035936	3.83E-26	9.81E-26
CTNNAL1	1.660054055	3.488507101	1.828453046	2.59E-34	2.26E-33
AGAP10P	2.510480031	0.101485877	-2.408994154	3.90E-36	4.59E-35
AC009095.1	2.113841729	0.295653033	-1.818188695	1.52E-27	4.28E-27
ZSCAN5A	2.056974732	0.781397112	-1.27557762	4.83E-27	1.31E-26
SUMO2P6	3.131661052	0.373876854	-2.757784198	2.60E-34	2.27E-33
ANKRD6	2.094728276	0.409781265	-1.684947012	2.34E-18	4.05E-18
GNAI1	0.99870547	2.001251213	1.002545743	1.27E-35	1.38E-34
ARL2	2.351814315	4.534959516	2.183145201	3.24E-19	5.84E-19
IRGQ	1.155621577	2.246159269	1.090537692	2.90E-20	5.46E-20
MLC1	1.538643223	0.16921978	-1.369423442	1.19E-18	2.09E-18
AL162151.2	1.595436206	2.87030006	1.274863854	1.28E-19	2.34E-19
LINC00492	1.600511687	0.029260118	-1.571251569	3.73E-32	1.73E-31
AC104408.1	1.458581774	0.02409418	-1.434487594	3.01E-32	1.42E-31
STIM1	1.568243936	3.210555137	1.642311201	9.69E-31	3.65E-30
AL356121.1	1.677128604	0.068296999	-1.608831605	2.36E-29	7.70E-29
IFI16	1.254383415	3.474235129	2.219851714	1.07E-60	1.10E-58
PPIF	2.863029198	5.764285458	2.90125626	5.78E-28	1.68E-27
BRD1	1.655110612	3.288319512	1.633208901	4.18E-22	8.59E-22
CWC25	1.446971456	2.886671244	1.439699787	4.51E-23	9.73E-23
DOCK9	1.517996643	2.634536206	1.116539563	3.35E-32	1.56E-31
VN1R108P	1.74194773	0.298190804	-1.443756926	2.45E-31	9.92E-31
DIS3	1.430453157	2.943281652	1.512828495	6.57E-28	1.90E-27
AC023669.2	2.37663279	0.04591663	-2.33071616	1.22E-32	6.30E-32
AC036111.1	1.285910492	0.041920134	-1.243990358	9.76E-28	2.78E-27
PI3	2.860345902	6.269065644	3.408719742	2.26E-36	2.74E-35
URI1	2.234260002	4.181250769	1.946990767	4.38E-21	8.56E-21
UBALD1	1.878625405	3.135831067	1.257205662	2.91E-20	5.47E-20
AC010200.2	1.152156132	0.034167473	-1.117988659	2.78E-32	1.32E-31
AC008413.2	1.158417633	0.022271761	-1.136145871	2.21E-33	1.39E-32
CCDC71L	1.599810047	3.375512103	1.775702056	5.43E-37	7.11E-36
USP12	1.835654336	3.761055236	1.9254009	6.56E-29	2.05E-28
OR2I1P	1.160676089	3.741061556	2.580385467	7.09E-61	7.38E-59
OS9	4.502628136	5.78406747	1.281439334	2.27E-31	9.25E-31
RPUSD3	1.570279341	2.941994969	1.371715629	2.10E-14	3.13E-14
AL136309.3	3.990325733	0.085225948	-3.905099785	9.22E-33	4.91E-32
MSX2	1.436378983	2.602799251	1.166420268	6.80E-20	1.26E-19
HDAC2	1.775492554	3.440541369	1.665048815	1.31E-21	2.63E-21
AAMDC	1.505033995	2.757680036	1.252646041	1.35E-14	2.01E-14
SRRD	1.081317901	2.139590998	1.058273097	1.80E-25	4.43E-25
RAX	1.330892596	0.033681672	-1.297210924	2.29E-22	4.76E-22
CLSTN1	2.864806397	5.887560645	3.022754248	3.19E-31	1.27E-30
EHBP1L1	1.941246173	3.937828305	1.996582132	1.29E-39	2.27E-38
PLSCR4	0.963732378	2.377430575	1.413698196	2.76E-52	1.49E-50
AC106818.1	2.500905781	0.040568997	-2.460336784	6.33E-32	2.80E-31
RGL1	0.792369808	1.94015657	1.147786762	1.50E-49	6.52E-48
ERBB3	3.298359484	5.524738696	2.226379212	3.56E-20	6.68E-20
BLVRB	2.615276085	5.077195096	2.461919012	8.20E-23	1.75E-22
UNC119B	1.567616815	3.261837101	1.694220286	2.33E-31	9.48E-31
REEP6	1.734313886	3.161360181	1.427046294	2.74E-18	4.73E-18
PRKDC	2.138988344	4.368111057	2.229122713	8.23E-29	2.54E-28
AL355974.2	1.729167484	0.044929652	-1.684237832	7.85E-18	1.33E-17
GNAI2	3.046502548	4.917221491	1.870718943	9.27E-53	5.22E-51
LINC02469	1.920357146	0.04035366	-1.880003485	2.53E-30	9.09E-30
KDM3A	1.323986133	2.72860442	1.404618287	4.12E-31	1.62E-30
SLC22A12	2.596067195	0.061611763	-2.534455432	3.32E-41	6.81E-40
ANGEL1	1.480715619	2.842929119	1.362213501	3.60E-19	6.47E-19
RN7SL260P	2.512600972	0.069309934	-2.443291038	2.75E-31	1.11E-30
SNRPCP16	2.517396883	0.209188918	-2.308207965	5.12E-32	2.31E-31
USP9YP27	1.615943551	0.02550051	-1.590443041	6.21E-34	4.81E-33
FAM72B	2.376641525	0.44812602	-1.928515505	1.21E-24	2.85E-24
PATE2	1.836526214	0.041960953	-1.79456526	1.20E-28	3.66E-28
LINC02435	2.231313333	0.121097202	-2.110216131	3.44E-39	5.76E-38
RNU6-807P	1.735419237	0.370807874	-1.364611363	2.60E-30	9.30E-30
SCRN1	1.672287536	3.26731935	1.595031813	1.50E-28	4.53E-28
RN7SL655P	1.508902078	0.060504387	-1.448397691	1.76E-30	6.42E-30
CRHR1	1.731643934	0.049666627	-1.681977307	7.08E-29	2.20E-28
AC112206.4	1.556483491	0.246617019	-1.309866472	2.68E-31	1.08E-30
SNRPE	2.67941646	5.183829554	2.504413094	1.31E-15	2.03E-15
SPRY1	1.660911662	3.468500887	1.807589225	2.49E-32	1.19E-31
LINC00525	2.941012408	0.698546259	-2.242466149	1.47E-34	1.36E-33
ST6GALNAC6	1.356677525	2.911858641	1.555181117	3.45E-39	5.77E-38
C2CD2	1.182653636	2.375515605	1.192861969	1.19E-28	3.63E-28
LINC01744	1.148785878	0.02309989	-1.125685988	1.08E-31	4.60E-31
ELN	1.358422064	2.979174527	1.620752463	3.60E-34	3.04E-33
VN2R10P	1.399606571	0.03083413	-1.36877244	1.52E-31	6.35E-31
WDR26	1.636880771	3.376338413	1.739457643	1.98E-34	1.77E-33
LINC02518	1.517684962	0.037796614	-1.479888348	3.31E-25	8.02E-25
IL9R	3.645928808	0.292578491	-3.353350317	5.56E-08	6.65E-08
NAGK	1.277532257	2.600259855	1.322727597	3.40E-40	6.35E-39
ATF7IP	1.376681783	2.823770064	1.447088282	6.23E-29	1.95E-28
CUEDC1	1.585098929	2.832385804	1.247286875	8.66E-20	1.60E-19
CGREF1	1.592483609	2.78192863	1.189445021	1.62E-16	2.61E-16
RNU4-45P	1.554514653	0.024164563	-1.53035009	1.76E-33	1.15E-32
OTUB1	2.283795595	4.50669218	2.222896585	4.76E-22	9.76E-22
AL354928.1	3.755569775	0.314194016	-3.441375759	2.61E-43	6.59E-42
HS3ST2	1.608352589	0.592950171	-1.015402417	6.39E-11	8.57E-11
HMHB1	2.026729362	0.083950802	-1.94277856	2.26E-24	5.22E-24
DHX9P1	1.540381546	0.109889543	-1.430492003	4.06E-29	1.29E-28
SERBP1P4	2.33175544	0.043550148	-2.288205292	4.36E-32	1.99E-31
GNRHR	1.87587645	0.079015456	-1.796860994	6.33E-31	2.44E-30
KIAA1191	2.380677517	4.84098199	2.460304474	5.40E-27	1.46E-26
EID1	2.485300626	5.290670081	2.805369456	4.77E-42	1.07E-40
SF3B5	3.649760103	7.225047079	3.575286976	1.53E-20	2.91E-20
FBLN5	0.764815302	2.120255031	1.355439728	2.83E-56	2.06E-54
RTN4IP1	1.507558343	2.885271315	1.377712972	6.25E-20	1.16E-19
NME6	1.204278166	2.329253989	1.124975823	1.21E-18	2.13E-18
AL513497.1	1.572977522	0.28361007	-1.289367453	7.95E-27	2.13E-26
NUP58	1.507689245	3.206401627	1.698712382	3.87E-33	2.28E-32
KRT18P19	1.199452741	0.194813469	-1.004639271	5.09E-29	1.60E-28
P4HA1	2.088277077	4.731437958	2.643160881	3.06E-49	1.29E-47
CNOT6	1.515169503	3.262787697	1.747618194	1.06E-42	2.51E-41
FAM83D	2.153526203	4.106886606	1.953360403	1.05E-30	3.95E-30
TNFRSF11B	1.207573508	2.538418306	1.330844797	9.20E-30	3.11E-29
LINC01481	1.42238143	0.19113172	-1.23124971	8.56E-37	1.09E-35
AC007064.3	2.046601757	0.036696509	-2.009905248	6.39E-34	4.93E-33
RN7SL411P	2.278002386	0.093869811	-2.184132575	6.78E-28	1.96E-27
NAAA	1.507475592	3.016597709	1.509122118	2.24E-28	6.68E-28
CRIP1P4	2.441012191	0.351160131	-2.089852059	3.39E-28	9.99E-28
TRMT61A	2.098176453	3.592140084	1.493963632	1.19E-12	1.68E-12
FKBP8	3.338276079	6.25505597	2.916779891	4.92E-21	9.59E-21
CAMK2D	1.525655564	3.251488862	1.725833298	3.40E-36	4.02E-35
AC138466.3	1.548692016	0.030918525	-1.517773491	3.27E-36	3.88E-35
AC090371.1	1.512421598	0.03448684	-1.477934758	1.61E-32	8.06E-32
TAT-AS1	1.492129684	0.084602602	-1.407527082	5.19E-37	6.83E-36
AC015813.5	3.007973742	0.899960347	-2.108013396	1.32E-39	2.33E-38
AL139010.1	2.274551616	0.041716963	-2.232834652	1.44E-32	7.27E-32
TUBB3P1	1.092209294	0.030965237	-1.061244058	3.85E-35	3.92E-34
SLC35E1	1.710868436	3.549981166	1.83911273	3.17E-37	4.28E-36
LINC01592	1.158230507	0.025956131	-1.132274376	1.15E-23	2.56E-23
CHD6	1.12549727	2.19750299	1.07200572	1.69E-23	3.73E-23
MIR3158-1	3.777937448	0.093441773	-3.684495675	1.21E-33	8.41E-33
AC018767.1	2.280114592	0.039008414	-2.241106178	2.92E-33	1.77E-32
CCDC82	0.958813252	1.961443684	1.002630432	1.90E-31	7.80E-31
SOAT2	1.889100787	0.158057039	-1.731043747	7.52E-27	2.01E-26
C19orf53	3.162150963	6.197519861	3.035368899	1.72E-15	2.66E-15
OACYLP	1.376777966	0.157478427	-1.219299539	3.11E-32	1.46E-31
RN7SL832P	3.935003315	0.289375806	-3.645627509	6.77E-34	5.18E-33
TMEM14A	2.330026775	4.69841823	2.368391455	8.09E-26	2.03E-25
TANK	1.396945079	2.91462968	1.517684601	1.54E-30	5.65E-30
CYC1	3.581105302	7.069754841	3.488649539	7.06E-23	1.51E-22
AL121902.1	1.466646914	0.025661638	-1.440985276	2.50E-33	1.55E-32
BRD7	1.686273588	3.248517532	1.562243944	2.11E-18	3.66E-18
SEPHS1	3.177603832	4.261010972	1.08340714	1.86E-16	2.98E-16
NMD3	2.159211252	3.865281912	1.706070659	3.60E-31	1.43E-30
STX4	1.946629983	3.806708561	1.860078578	5.22E-21	1.02E-20
DLEU1	2.376743415	1.025739482	-1.351003933	8.99E-37	1.14E-35
TMTC3	0.894885109	2.047134753	1.152249644	3.01E-40	5.65E-39
RNF6	1.946296315	3.917106738	1.970810423	1.53E-24	3.58E-24
KCNH6	1.755202331	0.211234526	-1.543967804	1.22E-39	2.16E-38
AC114982.1	3.812837241	0.133210272	-3.679626969	1.33E-35	1.45E-34
AFTPH	1.621558118	3.253162923	1.631604806	6.58E-24	1.48E-23
RPL37	3.642667232	6.622227265	2.979560033	3.53E-10	4.62E-10
ROCR	2.309119542	0.074993486	-2.234126056	2.78E-40	5.25E-39
RUSC1	1.751373865	3.548631639	1.797257773	2.67E-29	8.64E-29
LAMTOR2	2.644293025	4.96797348	2.323680456	3.44E-15	5.27E-15
RHOU	1.867704285	3.043174345	1.17547006	6.47E-18	1.10E-17
DAP3	2.418423676	4.811229265	2.392805589	6.74E-20	1.25E-19
DKC1	2.741128292	5.308970644	2.567842352	6.86E-17	1.12E-16
AL359502.1	1.301123806	0.031013267	-1.27011054	2.27E-31	9.25E-31
VIRMA	1.535957455	2.930915642	1.394958188	6.11E-26	1.55E-25
RPS27P5	2.106681028	0.041961958	-2.064719069	3.62E-38	5.41E-37
AC067852.4	1.543236158	0.199441413	-1.343794745	8.06E-25	1.91E-24
FYN	0.880147998	2.295570902	1.415422905	8.25E-54	5.02E-52
AC080013.3	1.342224537	0.284141169	-1.058083368	4.86E-28	1.42E-27
IPO8P1	1.236707499	0.113463584	-1.123243915	6.54E-30	2.25E-29
DNPH1	2.900934851	5.509123529	2.608188678	4.14E-16	6.55E-16
ARHGEF2	1.6786287	3.384112655	1.705483955	6.94E-28	2.00E-27
ZNF638	1.400506201	2.862195618	1.461689417	6.45E-24	1.46E-23
AC073409.1	1.453805631	0.032619872	-1.421185759	6.03E-32	2.68E-31
TK2	1.189054855	2.320243366	1.13118851	9.30E-34	6.73E-33
SUMO4	1.43456672	0.163108538	-1.271458181	2.08E-29	6.81E-29
AL022237.1	1.595806811	0.085186816	-1.510619994	4.57E-30	1.60E-29
UXS1	1.543335272	3.013590175	1.470254904	1.91E-19	3.47E-19
EPB41L5	3.46244388	2.211658927	-1.250784953	1.52E-40	2.93E-39
PRSS22	1.755847708	3.371949921	1.616102213	1.29E-22	2.71E-22
RPL7AP30	3.394699472	1.507316565	-1.887382906	2.13E-39	3.65E-38
TMEM52B	2.202219737	0.205386742	-1.996832995	1.22E-09	1.56E-09
AC134878.2	1.800383548	0.117029264	-1.683354284	3.82E-27	1.04E-26
HLA-L	0.880627335	1.970659281	1.090031947	4.13E-34	3.42E-33
CCRL2	1.310384859	2.542819022	1.232434163	9.67E-22	1.95E-21
HPN	2.711706967	0.655296753	-2.056410214	7.18E-33	3.92E-32
BIRC6	1.473949194	2.901211952	1.427262758	4.27E-30	1.50E-29
STK39	2.347183606	4.46384314	2.116659534	1.30E-28	3.96E-28
RNA5SP420	1.359450297	0.021068989	-1.338381308	3.09E-34	2.65E-33
TOP2A	2.386153531	4.900332631	2.5141791	1.50E-28	4.55E-28
TMEM181	2.03574102	4.159337062	2.123596041	3.38E-31	1.35E-30
SNORA16A	1.037569587	0.017879413	-1.019690174	5.80E-34	4.55E-33
PYY3	4.491073125	0.085203371	-4.405869754	4.96E-34	3.99E-33
ANXA1	2.436769528	4.348815579	1.912046052	5.66E-54	3.52E-52
LAMTOR5	2.507001232	4.980478833	2.473477601	1.62E-21	3.24E-21
AC106886.4	2.316259704	0.284834082	-2.031425621	1.50E-42	3.50E-41
FAM98B	1.396100211	2.881133447	1.485033236	2.95E-30	1.05E-29
TOR2A	1.564970518	2.887293713	1.322323195	1.25E-15	1.95E-15
HDAC1	3.134432246	6.140626611	3.006194365	9.84E-26	2.46E-25
LINC02110	1.72750011	0.040580912	-1.686919198	3.33E-31	1.33E-30
TSPAN33	1.527312284	2.796181743	1.268869458	4.00E-19	7.16E-19
AC098934.4	2.259557808	0.0513857	-2.208172109	2.48E-29	8.06E-29
AC130324.1	2.181339891	0.318131939	-1.863207953	3.01E-35	3.12E-34
CEMIP2	2.040647109	4.167553072	2.126905963	4.06E-29	1.29E-28
CNOT9	2.234460202	4.046023847	1.811563645	1.03E-29	3.49E-29
AC026956.1	1.747084065	0.048151024	-1.698933041	2.33E-32	1.12E-31
MT-ND5	5.318377128	9.863996331	4.545619203	2.77E-25	6.75E-25
SLC8A2	2.722767195	0.234591903	-2.488175292	2.41E-32	1.16E-31
AP004607.4	1.036878509	0.013810072	-1.023068437	2.32E-33	1.45E-32
ENTPD8	1.226865322	2.50261744	1.275752118	1.97E-28	5.90E-28
SAA4	1.406204426	0.296954542	-1.109249884	2.11E-20	3.99E-20
KCTD10	2.099437577	3.33008568	1.230648103	9.32E-34	6.74E-33
IGHV3-11	1.195857457	4.395776566	3.199919109	1.78E-63	2.25E-61
JUND	3.33541249	6.627509329	3.292096839	4.84E-23	1.04E-22
CAPZA2	2.131608338	4.43701376	2.305405422	4.82E-36	5.60E-35
TACC1	1.637463336	3.506200893	1.868737557	7.27E-35	7.09E-34
AC110027.1	1.528722349	0.037532116	-1.491190233	1.60E-35	1.72E-34
SPANXA2-OT1	1.708271377	0.045060521	-1.663210856	7.63E-26	1.92E-25
NOL8	1.386183788	2.734702056	1.348518269	4.24E-21	8.31E-21
LINC01837	1.329790242	0.02298679	-1.306803453	1.03E-31	4.42E-31
MIR4522	1.658340538	0.059079933	-1.599260605	1.36E-32	6.93E-32
SETDB1	1.674111942	2.757479222	1.083367281	5.51E-20	1.02E-19
AC011352.1	1.882244016	0.107845581	-1.774398435	8.06E-23	1.72E-22
RHOT1	1.528485987	2.848436807	1.319950821	1.92E-23	4.23E-23
MTND2P24	1.286856615	0.028688607	-1.258168008	2.42E-35	2.54E-34
HMCES	2.354208817	4.532909736	2.178700919	9.76E-25	2.30E-24
SQOR	2.398490274	4.963370413	2.564880139	1.71E-34	1.55E-33
SPRR2E	1.554784271	0.253260164	-1.301524106	4.90E-27	1.33E-26
DSP	2.708584231	5.459010596	2.750426365	1.72E-31	7.14E-31
RAB4A	2.531403994	4.113087888	1.581683894	5.58E-19	9.93E-19
PNLIP	2.462385455	0.062821119	-2.399564335	1.72E-30	6.27E-30
SDC3	1.744189055	3.718621723	1.974432669	4.13E-36	4.84E-35
NKX2-6	2.996630403	0.058997911	-2.937632493	1.10E-34	1.04E-33
DUSP28	2.699714113	1.210919882	-1.488794231	2.68E-49	1.14E-47
ABR	2.107025846	4.110506663	2.003480818	4.64E-25	1.11E-24
ATP2A2	2.407486154	5.07223972	2.664753566	6.16E-44	1.66E-42
ZBED5	1.330850912	2.405468622	1.07461771	6.86E-20	1.27E-19
NALT1	2.09786654	0.656243893	-1.441622647	2.46E-46	8.28E-45
AP000873.1	1.868049531	0.032165868	-1.835883663	5.92E-34	4.63E-33
LINC01505	1.15235721	0.028492482	-1.123864727	1.28E-31	5.41E-31
ARHGEF16	1.935524991	3.754740135	1.819215144	1.20E-21	2.41E-21
SLF2	0.97188467	2.099730423	1.127845753	1.17E-37	1.66E-36
AL035420.3	1.910548006	0.268099202	-1.642448805	5.38E-41	1.08E-39
MTF1	0.914199954	2.03232843	1.118128476	1.91E-42	4.44E-41
AL049794.2	2.921876259	0.147502414	-2.774373846	1.01E-28	3.09E-28
AC020891.4	1.495582412	0.379463552	-1.11611886	8.78E-29	2.71E-28
TPSB2	0.731676596	2.220305386	1.48862879	2.01E-49	8.63E-48
RNU6-325P	1.888419609	0.033793852	-1.854625757	9.18E-34	6.65E-33
DOCK7	1.242418033	2.261388121	1.018970088	1.62E-30	5.94E-30
AC135050.6	1.960801689	3.735981084	1.775179395	4.79E-15	7.29E-15
LPAR1	0.655141141	1.763604012	1.108462871	6.13E-49	2.55E-47
ZYX	3.061482843	6.260797578	3.199314735	3.84E-29	1.22E-28
MT-ATP6	8.336709618	12.67322366	4.336514042	4.71E-23	1.01E-22
AC015802.4	2.094664243	0.203737021	-1.890927223	4.58E-41	9.27E-40
AL117351.2	2.523339182	0.055311574	-2.468027607	2.34E-33	1.46E-32
EMP1	1.897360383	4.106124161	2.208763778	4.06E-47	1.46E-45
PPIA	3.501507119	6.989880986	3.488373867	3.67E-19	6.58E-19
HNRNPAB	3.620906511	7.173616427	3.552709916	2.19E-17	3.65E-17
IPO13	1.547811597	2.999017993	1.451206396	3.82E-23	8.27E-23
ENO1P1	1.815688886	0.032144742	-1.783544143	7.74E-34	5.79E-33
TRIAP1P1	3.802473644	0.070669197	-3.731804447	7.52E-33	4.08E-32
CBX1P4	1.224065803	0.060500844	-1.163564959	1.10E-32	5.72E-32
LINC02401	1.310202361	0.036336488	-1.273865873	3.03E-29	9.77E-29
RF00586	1.597701895	0.347328937	-1.250372958	5.24E-30	1.82E-29
AC139713.1	1.167797121	0.023475742	-1.144321378	1.58E-33	1.05E-32
SLC52A3	1.803382852	3.265954901	1.46257205	7.75E-17	1.26E-16
DHFR2	2.613954105	1.609465082	-1.004489024	1.20E-29	4.02E-29
OCSTAMP	1.687171907	0.067079687	-1.62009222	3.46E-27	9.48E-27
AC006254.3	2.341456726	0.069925415	-2.271531311	1.30E-31	5.50E-31
AC022733.2	1.856394237	0.090147385	-1.766246852	7.71E-23	1.64E-22
PPP1R26P3	1.864157727	0.0427898	-1.821367927	3.35E-32	1.56E-31
AP004247.2	1.144296194	0.024030061	-1.120266133	4.58E-35	4.61E-34
ALKBH4	1.426157633	2.669828276	1.243670643	2.05E-16	3.28E-16
SDCBP	3.186539141	5.52479854	2.338259399	4.65E-46	1.53E-44
AC007463.1	1.602815018	0.035144275	-1.567670743	9.03E-31	3.41E-30
SMC5	1.439552499	3.093269452	1.653716952	3.82E-35	3.89E-34
HNRNPA1P29	1.52505259	0.086788359	-1.438264231	1.88E-31	7.73E-31
SORL1	1.60361995	3.298337278	1.694717328	3.43E-30	1.21E-29
AC004542.2	1.661704553	0.066931536	-1.594773017	7.07E-33	3.87E-32
MRGPRF-AS1	1.246900038	0.058632511	-1.188267528	2.09E-20	3.96E-20
QDPR	1.979288254	3.8261467	1.846858446	9.23E-19	1.63E-18
LGR4	1.805524792	3.803808722	1.998283931	2.22E-42	5.13E-41
COX18	1.199783222	2.356246441	1.156463218	6.40E-23	1.37E-22
RBM38	2.388803356	4.328049915	1.939246558	7.33E-29	2.28E-28
AKAP9	1.046681447	2.178684539	1.132003092	1.42E-29	4.73E-29
EDF1	3.879825312	7.596055422	3.71623011	6.29E-14	9.21E-14
LILRA5	0.364345911	1.449230025	1.084884114	1.47E-68	2.88E-66
LILRP2	1.673729729	0.113638481	-1.560091248	3.57E-10	4.67E-10
AC011337.1	4.222494709	0.20377408	-4.018720629	4.57E-39	7.57E-38
ASB15	1.84780542	0.035257872	-1.812547549	8.97E-30	3.04E-29
MIR3134	1.974885476	0.184889385	-1.789996091	1.38E-27	3.91E-27
SPPL2B	1.929856286	3.48594319	1.556086904	2.72E-13	3.90E-13
GFPT2	0.370780156	1.426029646	1.055249491	4.85E-61	5.15E-59
AC073167.1	3.107649234	0.076756845	-3.030892389	5.41E-27	1.46E-26
AC008069.1	1.44719767	0.021947244	-1.425250426	1.09E-32	5.70E-32
NR2C1	1.293521591	2.320702658	1.027181067	2.64E-26	6.83E-26
AC025043.1	1.89976733	0.190954907	-1.708812424	2.01E-28	6.01E-28
SMAD3	1.428825553	3.019534029	1.590708476	1.56E-31	6.49E-31
NDN	1.032495576	2.547923752	1.515428177	5.72E-47	2.03E-45
AP000265.1	1.714170851	0.051525799	-1.662645052	5.92E-32	2.64E-31
SELENOO	2.001219385	3.654409766	1.653190381	7.23E-19	1.28E-18
MRPS36	2.068616375	4.050861139	1.982244765	3.03E-20	5.69E-20
PLA2G4A	3.399356157	2.059956388	-1.339399769	6.17E-17	1.01E-16
TANGO2	1.114162078	2.167265994	1.053103916	3.67E-25	8.86E-25
NUP98	1.894969131	3.931387232	2.036418101	4.67E-34	3.80E-33
RPS26P54	2.009942438	0.100485088	-1.90945735	2.31E-37	3.17E-36
SLC19A2	1.616194565	2.768613561	1.152418996	7.11E-17	1.16E-16
PILRA	0.555330056	1.963115704	1.407785647	1.28E-68	2.53E-66
RAP1GAP2	1.454854048	2.923962029	1.469107981	2.39E-30	8.61E-30
IGHV3-20	0.413685245	1.90151268	1.487827435	6.62E-53	3.76E-51
FAU	4.032713614	7.901956104	3.86924249	3.84E-16	6.09E-16
ALYREF	3.028768085	6.066822218	3.038054132	1.02E-25	2.55E-25
TRBJ2-4	1.903573625	0.406130599	-1.497443026	5.17E-20	9.62E-20
HNRNPL	2.604449343	5.270627792	2.666178448	2.19E-25	5.36E-25
DEPDC1	0.901298449	2.003024646	1.101726197	4.16E-35	4.21E-34
CELP	3.21633484	1.06008598	-2.15624886	2.85E-48	1.13E-46
TRMT6	1.596881626	3.142811161	1.545929535	7.90E-25	1.87E-24
AVL9	1.688293394	3.29117592	1.602882526	4.76E-19	8.49E-19
DIAPH1	2.456347984	5.038583428	2.582235444	2.92E-35	3.04E-34
SERTAD3	2.011794816	3.740857178	1.729062362	4.28E-30	1.50E-29
CCL11	0.788865375	2.43407918	1.645213805	8.70E-54	5.28E-52
SLC25A25-AS1	1.531343515	2.689076978	1.157733462	9.37E-14	1.36E-13
COX7C	3.518786859	6.937866205	3.419079346	9.93E-16	1.55E-15
NAPSB	3.187867893	1.782787729	-1.405080164	8.91E-10	1.15E-09
CAVIN4	1.437587647	0.19666105	-1.240926597	1.11E-24	2.61E-24
AC107464.3	2.12572437	0.188106945	-1.937617425	3.04E-16	4.84E-16
ERP44	2.279902603	4.592376746	2.312474143	2.47E-32	1.19E-31
PPIE	1.493024007	2.762385027	1.26936102	1.49E-14	2.22E-14
RNU6-669P	2.212756817	0.143578105	-2.069178712	2.99E-31	1.20E-30
PCID2	1.813143548	3.493272697	1.680129149	2.90E-18	5.01E-18
SARM1	2.258932076	0.850833234	-1.408098842	4.60E-39	7.60E-38
SMAP2	1.791734378	3.945172171	2.153437792	3.15E-58	2.66E-56
SRF	2.270028707	4.356028175	2.085999468	1.82E-28	5.47E-28
SLC6A8	2.039164581	4.257951626	2.218787045	2.58E-31	1.04E-30
EFCAB6-AS1	1.860664988	0.038533448	-1.822131541	1.88E-33	1.22E-32
GRM2	2.31030859	0.111610615	-2.198697975	8.04E-18	1.36E-17
AC053503.2	3.286642759	0.543756081	-2.742886678	2.09E-38	3.22E-37
MEGF9	1.051912892	2.230063526	1.178150634	2.89E-39	4.88E-38
LINC00602	1.236195551	0.028431351	-1.207764201	1.82E-28	5.48E-28
VIPAS39	1.46155372	2.857894212	1.396340492	8.38E-27	2.24E-26
RNU1-72P	1.947398108	0.266173047	-1.68122506	1.32E-28	4.00E-28
AC092506.1	1.787039386	0.069101359	-1.717938027	5.12E-31	1.99E-30
AC073842.1	2.216390107	0.435638623	-1.780751484	5.19E-30	1.80E-29
FOXJ1	2.743208696	1.306739778	-1.436468919	1.92E-30	6.98E-30
OR7E28P	2.250121993	0.05486317	-2.195258824	1.00E-29	3.38E-29
TATDN1	1.365781999	2.577735802	1.211953803	8.27E-17	1.35E-16
GTF2IP4	2.377059504	1.17685765	-1.200201854	2.19E-23	4.81E-23
APOBEC3C	1.597623791	3.716780719	2.119156928	2.00E-42	4.64E-41
AC007363.1	1.091494637	0.007887299	-1.083607338	1.71E-31	7.09E-31
AKIRIN2	2.365729363	4.804778085	2.439048722	1.98E-29	6.50E-29
AC234771.5	2.01934386	0.036969218	-1.982374642	1.81E-33	1.18E-32
NRP1	0.772682062	2.403484977	1.630802916	3.49E-71	8.21E-69
SYNPO	4.01286809	3.010860199	-1.002007891	4.17E-19	7.46E-19
AC011840.5	1.518854563	0.042217586	-1.476636977	4.18E-35	4.22E-34
SF3A3P2	1.859563823	0.135056407	-1.724507416	8.56E-30	2.91E-29
MFF	1.8530146	3.654836291	1.801821691	4.63E-17	7.61E-17
8-Mar	1.212262553	2.559079095	1.346816541	2.91E-37	3.94E-36
CUL1P1	2.171899309	0.049992474	-2.121906835	1.22E-29	4.10E-29
MSRB2	2.579690125	4.162674144	1.582984019	1.83E-13	2.64E-13
IMP3P2	1.252920454	0.042664448	-1.210256006	3.92E-29	1.25E-28
UBE2Q2P9	1.112418012	0.023378442	-1.08903957	4.83E-33	2.76E-32
ATRX	1.054743079	2.198768356	1.144025277	8.10E-28	2.32E-27
AC073389.2	1.489923685	0.029090689	-1.460832997	4.58E-29	1.45E-28
ALDH1B1	2.913679183	5.757839936	2.844160753	1.47E-21	2.94E-21
FYB1	0.37504445	1.78470862	1.409664171	4.29E-87	1.61E-83
CTCF	2.110057016	4.373150219	2.263093202	4.58E-36	5.34E-35
HOMER3	1.031341074	2.045143345	1.013802271	8.76E-27	2.34E-26
PSMB4	5.164590038	6.890809068	1.72621903	2.06E-23	4.53E-23
AL683887.1	1.543566182	0.037159481	-1.506406701	7.12E-35	6.95E-34
SLC33A1	1.271326022	2.607651046	1.336325024	6.73E-29	2.10E-28
ERCC5	1.313854974	2.354782769	1.040927795	6.71E-17	1.10E-16
IRAK4	1.426730919	2.622111562	1.195380643	5.57E-24	1.26E-23
TSPAN1	3.33681232	6.975408169	3.638595849	1.58E-33	1.05E-32
GPR107	2.023446687	3.967752762	1.944306075	7.88E-33	4.26E-32
OR5BJ1P	1.675228654	0.030123248	-1.645105406	3.35E-34	2.85E-33
DDX58	1.531765107	2.673134902	1.141369794	8.16E-64	1.06E-61
SNX22	1.926809416	0.735855867	-1.19095355	1.42E-27	4.00E-27
REX1BD	1.960804033	3.617786918	1.656982884	6.25E-19	1.11E-18
AL049543.1	1.598101448	0.040648831	-1.557452617	3.75E-31	1.48E-30
CCDC144NL	1.535651676	0.046316962	-1.489334714	6.55E-25	1.56E-24
CASC17	3.304596165	0.06999667	-3.234599495	5.30E-29	1.67E-28
CYBC1	1.631486089	3.340273495	1.708787406	6.16E-34	4.78E-33
EIF4ENIF1	1.303891011	2.576000122	1.272109111	3.45E-22	7.11E-22
AC105343.1	1.207202882	0.030750679	-1.176452202	2.54E-32	1.21E-31
ICA1L	1.818708171	0.318775508	-1.499932663	1.25E-26	3.30E-26
TXNL4B	3.742464002	2.648076449	-1.094387553	1.22E-33	8.44E-33
CENPB	2.756921908	5.509532865	2.752610957	6.91E-26	1.74E-25
NFKBIL1	2.119128799	3.468547605	1.349418806	5.63E-13	8.01E-13
OR7E148P	2.610188133	0.041526989	-2.568661144	2.94E-33	1.78E-32
SLC39A11	2.429768413	3.579602359	1.149833946	1.14E-15	1.78E-15
KAT6B	3.984540659	1.718764064	-2.265776594	1.39E-25	3.44E-25
CFAP77	1.253830878	0.056516766	-1.197314112	7.05E-29	2.19E-28
LAIR1	0.464008828	1.688541769	1.224532941	1.60E-78	8.75E-76
MRPS21P3	1.242506609	0.046248151	-1.196258457	3.07E-32	1.44E-31
CR589904.1	1.386390307	0.089190453	-1.297199854	8.33E-34	6.15E-33
AC007952.3	1.900589688	0.034435545	-1.866154144	2.75E-33	1.68E-32
SPESP1	1.45418302	0.432567641	-1.021615378	2.63E-14	3.90E-14
AC025257.1	3.524072055	0.061321084	-3.462750971	5.88E-34	4.60E-33
NSFL1C	1.916027699	3.877368877	1.961341177	3.63E-27	9.94E-27
STC1	0.869903863	2.406139172	1.536235309	1.11E-55	7.74E-54
JPT2	2.63838522	5.176944062	2.538558842	1.03E-28	3.16E-28
LYAR	2.000307591	3.953658788	1.953351196	1.91E-23	4.20E-23
AL109810.2	1.951274489	0.030776405	-1.920498083	1.33E-32	6.79E-32
RGMB-AS1	2.4940187	0.925123351	-1.568895349	1.25E-29	4.17E-29
AC004217.2	1.20345681	0.039613754	-1.163843055	6.77E-30	2.32E-29
DSN1	1.93165326	3.774742369	1.843089109	7.16E-21	1.39E-20
RNU6-307P	3.065385616	0.199376331	-2.866009285	1.61E-33	1.06E-32
ATP5PO	3.285161976	4.728072101	1.442910126	5.42E-19	9.65E-19
IL20RA	1.596838193	2.876946369	1.280108177	1.25E-18	2.19E-18
AC005757.1	3.475132897	0.164291288	-3.310841609	9.86E-33	5.21E-32
SLC25A4	1.573542106	3.121901625	1.548359519	5.68E-25	1.36E-24
NME2P1	3.670314949	1.639918162	-2.030396787	1.17E-40	2.27E-39
AC233992.3	2.596374711	0.730634343	-1.865740368	1.68E-32	8.36E-32
RNU6-313P	1.79315559	0.058531365	-1.734624225	3.00E-35	3.11E-34
AC079793.1	3.511690736	0.153142308	-3.358548428	1.52E-18	2.66E-18
USP9YP26	2.056099698	0.037521667	-2.018578031	9.06E-34	6.58E-33
SMIM15	2.371797757	4.851654514	2.479856757	3.46E-26	8.89E-26
C1orf109	1.350706352	2.556803303	1.206096951	3.70E-22	7.61E-22
RNA5SP204	2.22547035	0.054226225	-2.171244125	1.89E-31	7.77E-31
TIMMDC1	2.221728206	4.520254025	2.298525819	4.76E-29	1.50E-28
AC020765.1	1.972478618	0.041376302	-1.931102316	2.59E-33	1.60E-32
AC018552.2	1.575407103	0.086310348	-1.489096755	7.97E-16	1.25E-15
UQCRFS1	2.389868166	4.835624553	2.445756387	3.59E-32	1.67E-31
SLC37A4	1.87784633	3.295161355	1.417315025	1.50E-17	2.52E-17
AL117342.1	2.889835021	0.084935533	-2.804899487	2.74E-28	8.12E-28
SMYD2	1.805150806	3.4408585	1.635707695	7.84E-16	1.23E-15
CHEK1	1.297181486	2.642571544	1.345390059	8.59E-30	2.92E-29
AC022166.1	1.328002201	0.045762766	-1.282239435	6.60E-34	5.06E-33
EXOSC10	1.836212602	3.718368044	1.882155442	9.64E-29	2.96E-28
DAD1	3.552356769	7.34672697	3.794370201	1.40E-33	9.50E-33
AL096678.1	1.28048505	0.255440148	-1.025044902	1.92E-27	5.35E-27
RNF2	1.34110666	2.719837044	1.378730384	2.01E-25	4.93E-25
AC006600.1	1.927975625	0.065401805	-1.86257382	1.06E-29	3.56E-29
KAT5	1.929405314	3.359546456	1.430141142	4.69E-25	1.13E-24
ECH1	2.999454414	5.832061512	2.832607098	1.85E-20	3.52E-20
RNA5SP41	1.214267172	0.046872829	-1.167394343	3.92E-31	1.55E-30
IGLV7-46	1.286339949	3.597622927	2.311282979	8.20E-47	2.88E-45
CCDC71	1.877704504	3.775238863	1.897534359	8.17E-28	2.34E-27
KLK12	3.496062113	1.382518999	-2.113543114	1.83E-31	7.55E-31
UBE2D3P1	2.498791192	0.979220762	-1.51957043	2.38E-28	7.10E-28
PAK4	6.826151447	3.888407788	-2.937743659	3.97E-39	6.61E-38
TNK2	1.418057697	2.641447315	1.223389618	3.16E-21	6.23E-21
RGS11	2.356386532	0.78332685	-1.573059682	1.07E-34	1.01E-33
NHLRC2	1.04425812	2.202284545	1.158026426	1.64E-27	4.59E-27
AL353706.1	1.251722906	0.061307386	-1.19041552	2.06E-27	5.73E-27
EIF3F	2.300546662	4.404106534	2.103559871	1.80E-11	2.45E-11
PVR	2.451232308	4.538300863	2.087068555	2.05E-18	3.55E-18
IGLV2-11	1.609312028	5.362454472	3.753142444	1.77E-59	1.67E-57
RNU6-1197P	2.336579016	0.063509331	-2.273069685	2.45E-30	8.79E-30
ZER1	1.908687785	3.796468769	1.887780983	1.71E-23	3.78E-23
AC069277.2	1.177979292	0.02859966	-1.149379633	9.52E-31	3.59E-30
COQ7	1.407577647	2.731300653	1.323723006	2.09E-19	3.80E-19
AC005884.2	1.67734776	0.23608101	-1.44126675	1.15E-31	4.89E-31
MTURN	1.229471145	2.330978947	1.101507802	2.64E-20	4.98E-20
UFSP2	1.418603128	2.970325436	1.551722307	1.83E-36	2.25E-35
GRN	4.495194927	7.257427791	2.762232864	6.98E-33	3.82E-32
EBI3	3.475248038	1.400641901	-2.074606137	1.52E-07	1.80E-07
AC087741.3	2.675385976	0.646527656	-2.02885832	2.78E-43	6.99E-42
AL592295.2	1.319094785	0.090227549	-1.228867236	5.64E-29	1.77E-28
LINC00028	2.937041253	0.081785472	-2.855255781	1.18E-22	2.50E-22
BTN3A2	1.504346422	3.24836175	1.744015328	1.68E-55	1.16E-53
OR6W1P	2.297878334	0.040320639	-2.257557695	1.49E-31	6.23E-31
SHANK1	1.2124115	0.123273303	-1.089138197	9.93E-17	1.61E-16
NSUN2	2.253179564	4.340591868	2.087412305	8.84E-22	1.79E-21
AL589826.1	1.690553659	0.242183243	-1.448370416	4.75E-36	5.51E-35
FAM120AOS	5.855424287	3.940763145	-1.914661142	2.23E-29	7.29E-29
MTND4P28	1.820951274	0.034136473	-1.786814801	5.23E-34	4.17E-33
UNC5C	2.477434228	0.431862872	-2.045571356	1.42E-11	1.94E-11
AC105046.1	1.81219159	0.06665376	-1.74553783	1.88E-20	3.57E-20
RNU6-106P	1.270672514	0.071199321	-1.199473193	2.06E-30	7.47E-30
MYO1C	2.382668797	5.001387089	2.618718291	4.49E-38	6.65E-37
DCAF12	2.102961732	4.374748327	2.271786595	1.15E-34	1.08E-33
ATAD3B	1.320869969	2.376113661	1.055243691	8.12E-18	1.38E-17
TFAM	1.7938411	3.637760911	1.843919811	2.77E-27	7.64E-27
ZNF440	1.029492537	2.140370853	1.110878315	2.68E-30	9.59E-30
NUDT5	2.171360118	4.100624634	1.929264516	6.98E-22	1.42E-21
CDC42	2.865193452	6.128098485	3.262905033	6.94E-43	1.68E-41
ZNF777	1.660141632	3.213383106	1.553241474	6.81E-20	1.26E-19
EIF4EBP3	1.696183081	2.785358463	1.089175383	1.67E-10	2.21E-10
GALK2	1.133663466	2.202534924	1.068871458	1.18E-21	2.37E-21
SETP5	1.697849737	0.230753006	-1.467096731	6.25E-28	1.81E-27
SLC25A24	1.719194156	3.715401365	1.996207209	4.67E-38	6.90E-37
TREML5P	1.868061515	0.04893364	-1.819127875	1.44E-26	3.79E-26
PTER	1.389060947	2.825694318	1.436633371	2.85E-30	1.02E-29
BECN2	1.205136652	0.086292194	-1.118844458	1.27E-31	5.37E-31
GAB2	4.628727445	2.775962788	-1.852764657	1.89E-27	5.28E-27
ZNF354A	1.021210583	2.086308161	1.065097578	3.12E-26	8.05E-26
WDR3	1.3747076	2.73770759	1.36299999	5.12E-25	1.23E-24
VDAC1P3	2.356497572	0.085562723	-2.270934849	2.00E-33	1.28E-32
BCAR1P1	2.236115629	0.050635504	-2.185480125	2.94E-32	1.39E-31
MMP23B	2.052359932	0.138030618	-1.914329314	7.56E-26	1.90E-25
HNRNPLP1	1.377691609	0.159393677	-1.218297932	2.09E-34	1.86E-33
NFS1	1.603721275	2.905018049	1.301296774	1.23E-13	1.79E-13
AC093616.1	3.956055069	0.413112959	-3.54294211	1.12E-14	1.68E-14
ZHX2	1.487607169	2.905544907	1.417937739	1.80E-35	1.92E-34
SLC47A2	1.491655408	0.060858852	-1.430796556	1.75E-32	8.67E-32
PRDM11	2.723437293	0.959135058	-1.764302235	3.50E-40	6.53E-39
GNA11	2.332090028	4.46452649	2.132436462	2.74E-27	7.58E-27
BTAF1	1.266686485	2.720310973	1.453624488	1.01E-37	1.44E-36
TNKS1BP1	2.158759504	4.37765836	2.218898855	1.45E-28	4.40E-28
MHENCR	1.864652965	2.935250695	1.070597731	2.16E-10	2.84E-10
PPP1R2B	1.605904011	0.191082993	-1.414821017	1.15E-26	3.03E-26
APRT	4.174269623	6.224931841	2.050662218	2.43E-15	3.74E-15
C3	1.492565964	4.554932937	3.062366972	5.86E-65	8.31E-63
TRIM22	1.012111664	2.919997755	1.907886091	2.14E-77	9.94E-75
TCOF1	1.706501207	3.306491303	1.599990096	1.08E-20	2.08E-20
DHCR7	2.433553855	4.768530194	2.33497634	5.24E-23	1.13E-22
AC092296.3	1.335960981	0.044910697	-1.291050284	7.90E-33	4.27E-32
IGHG4	2.151460054	6.554096527	4.402636473	6.27E-59	5.64E-57
DEF8	1.645520604	3.063792091	1.418271487	1.92E-21	3.82E-21
MYL12B	3.914579436	8.178904518	4.264325082	1.08E-40	2.12E-39
EML2	1.66574407	3.105153754	1.439409684	1.14E-16	1.84E-16
USP34	0.941220129	2.081544537	1.140324408	3.86E-36	4.54E-35
GDA	1.090926768	2.385730854	1.294804086	9.03E-34	6.57E-33
OR7E96P	2.024324237	0.040556493	-1.983767744	5.39E-32	2.41E-31
AL606834.1	2.483916539	0.864224204	-1.619692335	1.89E-22	3.94E-22
TAF1C	1.574733995	2.902403469	1.327669474	8.80E-16	1.38E-15
WWTR1-AS1	1.120962163	0.066803381	-1.054158782	2.03E-21	4.04E-21
GABARAP	2.010617775	3.86601871	1.855400934	6.06E-34	4.72E-33
MTND6P11	3.391454835	0.062871179	-3.328583656	2.08E-32	1.01E-31
KRTAP13-1	1.063539281	0.021301878	-1.042237402	9.39E-33	4.98E-32
RCOR3	1.09535241	2.129688938	1.034336528	8.25E-18	1.40E-17
RNU6-478P	1.925631033	0.036986564	-1.888644469	2.12E-33	1.34E-32
PTP4A1	2.813918751	5.358219866	2.544301115	4.19E-36	4.90E-35
LETMD1	1.89079916	3.654540218	1.763741058	7.64E-17	1.24E-16
RNU6-1203P	1.886119452	0.130552052	-1.7555674	1.73E-30	6.30E-30
FERP1	3.695183235	0.376931876	-3.318251359	1.93E-39	3.34E-38
USP21	1.639622787	3.114726756	1.475103969	3.94E-16	6.24E-16
AC012613.2	1.761344117	0.042357335	-1.718986782	4.76E-23	1.03E-22
NIPSNAP2	2.194728216	4.132454363	1.937726146	1.82E-26	4.77E-26
MAP1LC3B	1.980369819	4.162272492	2.181902673	8.42E-40	1.52E-38
DCTN1	2.694522524	3.830292736	1.135770212	4.30E-28	1.26E-27
AL445524.1	1.391706665	2.456391928	1.064685264	2.20E-15	3.40E-15
USF1	2.122903715	4.361307661	2.238403946	1.24E-32	6.37E-32
KRT18P66	1.859626184	0.059990123	-1.799636061	2.83E-34	2.46E-33
HLA-DPB1	2.106929262	5.651969629	3.545040367	7.78E-81	6.23E-78
LINC01581	2.626256923	0.063430212	-2.562826711	3.94E-23	8.52E-23
CDH5	1.026950602	2.562149045	1.535198443	3.55E-52	1.90E-50
MTCYBP32	1.667247722	0.106672591	-1.560575131	1.83E-29	6.03E-29
TMEM259	2.621989225	5.091220725	2.4692315	9.09E-19	1.60E-18
NDUFB5	1.98669274	3.944281504	1.957588764	9.57E-22	1.93E-21
INTS7	1.543371632	3.065781784	1.522410153	4.60E-22	9.42E-22
CALM2	4.892439437	6.514605625	1.622166188	2.24E-35	2.36E-34
TRA2B	1.859984339	3.893693725	2.033709386	8.44E-37	1.08E-35
SAFB2	1.731652377	3.361364852	1.629712475	2.40E-17	3.99E-17
AF131215.7	2.113594081	0.189530465	-1.924063616	1.16E-25	2.88E-25
SLC29A1	2.491849653	5.026718195	2.534868542	1.42E-28	4.32E-28
RNA5SP205	1.923012355	0.037149002	-1.885863352	3.08E-34	2.65E-33
TSPAN10	1.99959199	0.21030024	-1.78929175	4.57E-44	1.25E-42
ARRDC3	1.719642051	3.934390607	2.214748556	2.40E-47	8.76E-46
RPLP0P7	2.333700363	0.08202613	-2.251674233	4.69E-31	1.83E-30
RPL27	4.749852824	8.679767511	3.929914688	3.67E-13	5.25E-13
MIR4778	1.871127477	0.044758516	-1.82636896	7.37E-33	4.01E-32
POM121L7P	2.540673722	0.049945858	-2.490727864	1.52E-39	2.65E-38
AC008764.9	1.389986996	0.099544452	-1.290442544	1.29E-24	3.03E-24
MRPL40	1.968627059	3.833342489	1.86471543	5.78E-21	1.12E-20
RNU7-123P	3.021531122	0.451536444	-2.569994678	1.56E-35	1.68E-34
STX11	0.366929898	1.445562458	1.07863256	1.79E-80	1.30E-77
AC026740.1	3.874781337	1.101228951	-2.773552386	1.44E-38	2.26E-37
AC079296.1	2.120816875	0.042982721	-2.077834154	2.45E-31	9.95E-31
CPD	1.797523034	3.800257242	2.002734208	1.23E-34	1.15E-33
SYP	3.605184391	0.718466992	-2.886717399	5.01E-29	1.58E-28
CDV3	2.67922103	5.634431253	2.955210224	1.55E-38	2.43E-37
THRA	2.136960448	3.678557368	1.54159692	3.07E-13	4.41E-13
C2orf72	1.512061901	2.82018618	1.308124278	2.50E-24	5.77E-24
AL589642.2	1.123234401	0.017242374	-1.105992027	4.74E-34	3.84E-33
AC096661.1	2.42314549	0.044493262	-2.378652228	1.02E-33	7.24E-33
PRXL2B	2.4112828	4.812988641	2.401705841	1.15E-25	2.85E-25
AL807752.1	1.912713032	0.296999723	-1.615713309	1.37E-41	2.94E-40
RNA5SP489	1.301538906	0.029098007	-1.2724409	3.51E-33	2.09E-32
PIGK	1.320345547	2.744288369	1.423942821	3.87E-33	2.28E-32
TULP4	1.066394235	2.176756131	1.110361896	8.78E-26	2.20E-25
AC138392.1	1.797359694	0.539499683	-1.25786001	7.65E-23	1.63E-22
GGT5	1.179515094	2.295951581	1.116436487	3.10E-46	1.03E-44
YWHAE	3.503060271	7.290665468	3.787605197	7.35E-36	8.30E-35
ZMYM6	3.202400563	1.281676583	-1.920723979	3.42E-36	4.04E-35
RPL13	4.24166181	8.145208808	3.903546998	1.11E-11	1.51E-11
AC133634.1	2.016126958	0.030463399	-1.985663559	1.28E-33	8.80E-33
C5orf66-AS2	1.352536582	0.037724021	-1.314812561	2.64E-34	2.30E-33
ARL2BPP1	1.705713714	0.030041841	-1.675671872	2.81E-33	1.71E-32
LINC02643	1.143455621	0.055002347	-1.088453273	5.21E-30	1.81E-29
C18orf21	1.398800187	2.559521453	1.160721266	6.15E-30	2.12E-29
ADNP	2.304530576	4.504756898	2.200226322	2.02E-20	3.83E-20
AL159163.1	2.086688568	0.864833121	-1.221855446	6.57E-30	2.26E-29
ZSCAN16	1.444069934	2.715698573	1.271628639	1.11E-14	1.67E-14
FLAD1	2.051609823	3.788116764	1.736506941	8.19E-15	1.24E-14
AL353626.1	1.888051831	0.037529232	-1.8505226	4.38E-36	5.10E-35
SNAPIN	2.001549922	4.097854815	2.096304893	5.45E-32	2.44E-31
DDA1	1.868665123	3.528598495	1.659933371	5.45E-25	1.30E-24
RALGAPB	1.755136408	3.12726597	1.372129562	4.46E-22	9.15E-22
AC147055.1	3.339142604	1.050605741	-2.288536863	4.24E-43	1.05E-41
KRT4	2.064095512	0.154393122	-1.90970239	1.42E-34	1.32E-33
RNA5SP228	1.481924898	0.037362031	-1.444562867	8.18E-34	6.06E-33
CRYZ	1.504380194	3.248345798	1.743965604	5.23E-35	5.20E-34
MIR602	2.46357112	0.112701786	-2.350869334	8.19E-39	1.32E-37
DHRS2	2.011019626	0.503619474	-1.507400152	9.67E-38	1.38E-36
ANKRD11	1.405031778	2.841346127	1.436314349	6.27E-28	1.81E-27
WWC3	1.441183837	2.878074057	1.43689022	1.82E-29	5.98E-29
RNF181	4.319185725	5.51230196	1.193116235	4.89E-18	8.36E-18
MLLT10	1.254711958	2.487787408	1.23307545	5.88E-28	1.71E-27
MYDGF	4.430664328	6.352186836	1.921522509	1.21E-28	3.69E-28
FMR1	1.614389946	3.098036375	1.483646429	1.90E-28	5.71E-28
NUDT1	1.916587443	3.591420858	1.674833415	1.64E-15	2.53E-15
PCBD2	3.31995281	1.471279412	-1.848673398	1.28E-49	5.60E-48
SLC39A13	1.571276559	3.187789808	1.61651325	2.65E-29	8.58E-29
CDC73	1.549934215	3.356024003	1.806089788	3.25E-40	6.08E-39
ISY1	1.422188186	2.716934272	1.294746086	9.73E-18	1.64E-17
BLACAT1	2.618593444	1.441407742	-1.177185702	1.36E-40	2.64E-39
AC073325.2	2.369248735	0.324070828	-2.045177907	3.91E-33	2.30E-32
RF00566	1.353554512	0.094664986	-1.258889526	3.41E-28	1.01E-27
TPM4	3.080975052	6.592785034	3.511809982	1.18E-44	3.42E-43
MAGEA1	1.71529441	0.211226015	-1.504068395	9.40E-30	3.18E-29
ECSIT	2.268325185	4.443461862	2.175136677	1.54E-21	3.08E-21
SDE2	1.578121584	3.325339452	1.747217868	5.47E-35	5.43E-34
COPZ2	0.822209897	2.098383421	1.276173523	6.92E-47	2.44E-45
RN7SL2	3.083920854	6.704949665	3.621028811	3.68E-34	3.09E-33
AC093827.1	1.469553557	0.442637767	-1.02691579	1.80E-26	4.72E-26
AURKAIP1	2.99337344	5.85952303	2.866149589	1.17E-21	2.35E-21
PSPC1	2.092795292	4.030676922	1.93788163	2.82E-30	1.01E-29
CDC6	1.590912734	3.258309492	1.667396759	7.12E-31	2.72E-30
NRBP1	2.591744188	4.551464976	1.959720788	3.14E-28	9.29E-28
AC084121.2	2.70786345	0.051097893	-2.656765557	1.03E-33	7.34E-33
AL162399.1	1.172187408	0.032010911	-1.140176497	1.54E-33	1.03E-32
VTI1A	1.023683064	2.111988662	1.088305598	1.02E-27	2.90E-27
EPHA1	1.738487131	3.140386915	1.401899784	9.54E-15	1.44E-14
OR51M1	4.111062765	0.070970281	-4.040092484	1.38E-31	5.81E-31
PLA1A	0.697935027	1.74909821	1.051163183	1.44E-41	3.08E-40
RPL39P28	1.078747254	0.062432485	-1.016314769	2.07E-27	5.77E-27
RF02120	1.497319749	0.041714099	-1.45560565	4.48E-32	2.04E-31
DMRTC2	1.451036816	0.026921763	-1.424115053	9.11E-28	2.61E-27
GEMIN5	1.44185972	2.883066568	1.441206848	9.17E-25	2.17E-24
AC010132.2	1.026097213	0.010492662	-1.01560455	3.48E-34	2.95E-33
ZNF266	1.322144983	2.648297095	1.326152112	8.45E-28	2.42E-27
ACTN4P2	1.560536294	0.029887396	-1.530648899	2.96E-33	1.79E-32
GABRG2	2.289153127	0.068936965	-2.220216162	2.05E-19	3.71E-19
ACSL5	3.273793753	6.363258238	3.089464486	6.96E-19	1.23E-18
COL16A1	1.522862852	2.616064898	1.093202046	3.22E-34	2.75E-33
RPS8	4.597651757	9.174611072	4.576959315	2.25E-16	3.60E-16
ARRDC1	2.525384746	4.64701994	2.121635194	1.10E-13	1.59E-13
AC009365.2	1.036677133	0.022085221	-1.014591911	1.30E-33	8.91E-33
ADAM22	3.161518125	0.72860646	-2.432911665	2.43E-19	4.39E-19
PSME3	2.520643745	5.142556566	2.621912821	7.26E-29	2.25E-28
AL008718.2	2.29030974	0.074651449	-2.215658291	7.79E-26	1.96E-25
ATP5F1A	2.625211182	5.593036634	2.967825452	1.07E-42	2.54E-41
DYDC2	2.009657618	0.123162262	-1.886495357	3.22E-32	1.51E-31
DICER1	1.163582936	2.499775953	1.336193017	1.19E-32	6.16E-32
PHBP7	1.300640396	0.095572679	-1.205067717	8.60E-35	8.28E-34
FGR	0.559970379	1.930699443	1.370729064	4.50E-77	2.02E-74
AP002799.1	1.062490118	0.018634591	-1.043855527	9.69E-33	5.12E-32
RNA5SP77	2.195555075	0.053716452	-2.141838623	2.04E-35	2.16E-34
RPS15A	3.159556183	6.223476896	3.063920712	2.21E-19	4.01E-19
AL352955.1	1.516178407	0.029212367	-1.48696604	1.22E-32	6.30E-32
CHD8	1.485271211	3.097596049	1.612324838	9.66E-36	1.07E-34
LINC02087	2.492318865	0.047792206	-2.444526658	1.87E-33	1.21E-32
CNTN4-AS1	1.590335027	0.034509112	-1.555825915	9.11E-26	2.28E-25
AC092757.2	2.251411495	0.349551711	-1.901859784	8.55E-28	2.45E-27
TUSC2	2.026389701	3.927341031	1.90095133	6.80E-17	1.11E-16
TPP1	2.502651875	5.345842149	2.843190273	2.58E-44	7.25E-43
WDR45	1.641860326	3.199470779	1.557610453	3.92E-20	7.33E-20
CXCL14	2.997486361	5.555344637	2.557858277	5.76E-22	1.18E-21
AC015818.2	1.4118162	0.03997838	-1.37183782	1.33E-33	9.07E-33
DYM	1.34358192	2.914255694	1.570673774	1.39E-43	3.62E-42
EPCAM	4.554900391	9.104123933	4.549223542	3.24E-20	6.08E-20
CCT5	4.023471776	5.688217773	1.664745997	3.45E-24	7.90E-24
AC118754.1	2.333943437	4.157922248	1.823978811	1.70E-28	5.11E-28
BBX	1.011008839	2.328432859	1.31742402	8.06E-44	2.15E-42
AL391807.1	1.504876772	0.046721538	-1.458155234	2.34E-22	4.86E-22
DUX4L7	1.854908268	0.030844645	-1.824063623	3.72E-34	3.12E-33
NME2	3.721000272	4.9429398	1.221939527	3.98E-14	5.86E-14
SCAF11	1.575618448	3.295584948	1.7199665	1.23E-37	1.73E-36
FANCG	1.571161882	3.131331665	1.560169783	1.76E-26	4.60E-26
CCDC47	3.014926477	5.166999348	2.152072871	4.03E-29	1.28E-28
UGGT2	1.100541762	2.181376002	1.08083424	2.77E-24	6.37E-24
AC106754.1	1.647973728	0.032470489	-1.615503239	1.19E-28	3.62E-28
KCNIP2	2.641052305	0.518949319	-2.122102986	7.89E-40	1.43E-38
KRTAP5-14P	1.126047137	0.031498274	-1.094548862	4.00E-33	2.35E-32
AL133325.1	3.918062264	0.101912318	-3.816149946	5.74E-29	1.80E-28
AL391903.2	2.303064876	0.073338773	-2.229726103	2.82E-27	7.79E-27
INPP5E	1.610957514	2.651002283	1.040044769	5.96E-15	9.04E-15
CAPRIN1	2.673486112	5.57825579	2.904769678	1.17E-36	1.46E-35
AC018638.5	4.278358956	3.207199572	-1.071159384	4.14E-39	6.88E-38
RN7SL30P	1.37938589	0.085965978	-1.293419912	9.76E-31	3.67E-30
AL117336.2	2.762397016	0.757792636	-2.00460438	7.90E-42	1.74E-40
AC006547.1	2.714634761	0.979417278	-1.735217483	8.78E-26	2.20E-25
AC012668.3	3.396566691	0.070239561	-3.32632713	5.75E-27	1.55E-26
COX5B	3.656423215	7.083744134	3.42732092	1.56E-16	2.51E-16
MUC20-OT1	2.631658192	1.251406727	-1.380251465	7.14E-39	1.16E-37
METTL27	1.411339816	2.428370279	1.017030463	4.20E-19	7.52E-19
PLXNC1	0.389323569	1.534483909	1.145160341	7.20E-81	5.86E-78
AP004550.1	1.500764124	0.077338094	-1.423426029	1.15E-34	1.08E-33
RFC5	1.603085754	3.318893598	1.715807844	1.92E-32	9.42E-32
GALNT12	1.93427126	3.980704437	2.046433178	4.14E-30	1.45E-29
SART1	2.264769228	4.326519136	2.061749909	6.54E-21	1.27E-20
PARVB	1.178601132	2.420051408	1.241450276	6.83E-29	2.13E-28
1-Sep	0.614510645	1.624463088	1.009952443	6.51E-54	4.01E-52
AC068397.2	1.971407798	0.034551872	-1.936855926	1.47E-33	9.86E-33
ST14	3.756365534	7.386019173	3.629653639	1.26E-19	2.31E-19
AL133355.1	2.453352921	1.111010121	-1.3423428	4.71E-31	1.84E-30
NFIX	2.12720681	4.279330405	2.152123595	9.57E-27	2.55E-26
AL121845.1	2.11833373	0.036129902	-2.082203828	7.01E-34	5.33E-33
CLIC2	0.514477208	1.796418692	1.281941484	6.75E-75	2.31E-72
BAG1	1.977872141	3.971509671	1.99363753	3.62E-26	9.30E-26
MIR4999	1.942580505	0.142783782	-1.799796724	2.26E-32	1.09E-31
SEMA4B	2.180944041	4.253784684	2.072840643	6.03E-34	4.70E-33
FBXW7-AS1	2.218815089	0.136534513	-2.082280576	7.12E-31	2.72E-30
GAPDHP1	1.518812607	2.754982813	1.236170206	4.33E-21	8.48E-21
ELK1	2.036364777	4.107851144	2.071486367	4.96E-27	1.34E-26
KRTAP25-1	1.246485323	0.022901256	-1.223584067	4.93E-34	3.97E-33
MORF4L1P1	1.249552919	2.834693359	1.58514044	6.89E-46	2.23E-44
MTFMT	3.745157113	2.639034985	-1.106122129	2.30E-28	6.87E-28
AC008805.2	2.087851273	0.039821388	-2.048029886	9.06E-32	3.91E-31
AC105036.1	2.727950298	0.16088229	-2.567068008	3.25E-28	9.61E-28
AL512356.2	1.959828712	0.052046912	-1.907781799	1.33E-33	9.05E-33
CHRDL2	0.53555456	1.573331632	1.037777072	4.29E-38	6.38E-37
RN7SKP275	2.65843026	0.071868639	-2.586561621	1.94E-23	4.28E-23
AC025165.1	2.291484959	0.132767284	-2.158717674	1.71E-22	3.58E-22
AC092066.1	2.962015049	0.080054125	-2.881960924	1.92E-32	9.44E-32
NFYB	1.470538757	2.994191336	1.523652579	2.75E-29	8.89E-29
MYO5BP3	2.364659755	0.072176236	-2.292483519	7.42E-34	5.59E-33
MRGPRF	0.761544945	2.10987979	1.348334845	1.20E-50	5.64E-49
FXR2	1.550380878	3.207544644	1.657163766	1.48E-33	9.92E-33
LPCAT4	2.005863722	4.034455231	2.028591509	2.45E-26	6.36E-26
AC064871.1	2.138609936	0.041544757	-2.097065179	1.32E-32	6.72E-32
AP001062.3	2.053549687	0.040957297	-2.01259239	1.74E-33	1.14E-32
ULK3	1.856006095	3.627711544	1.771705449	2.10E-20	3.98E-20
AL359710.1	1.732601364	0.072488497	-1.660112867	8.05E-33	4.34E-32
NDEL1	1.347970732	2.668720002	1.32074927	4.59E-41	9.29E-40
HEPACAM2	0.924935637	2.21059811	1.285662473	7.56E-34	5.67E-33
CALHM6	0.607484838	2.420759951	1.813275113	8.31E-73	2.25E-70
ALKBH3	1.594296109	3.148436323	1.554140214	8.31E-23	1.77E-22
GID8	2.555945959	4.840208303	2.284262344	3.10E-17	5.13E-17
JUP	3.76578591	6.996429868	3.230643958	5.81E-17	9.51E-17
UAP1	2.378662845	4.693575403	2.314912558	1.16E-35	1.28E-34
AP5B1	1.310128546	2.708059865	1.397931319	5.54E-39	9.10E-38
DCTPP1	2.913801024	5.905037041	2.991236017	5.03E-32	2.27E-31
IGHV3OR16-11	1.724838572	0.387142911	-1.337695661	1.73E-11	2.36E-11
HNRNPA1P1	1.352966665	0.049853238	-1.303113427	5.91E-31	2.28E-30
AC019055.1	3.022049532	0.056647619	-2.965401913	9.11E-33	4.85E-32
AL512324.3	1.346794905	0.232099642	-1.114695263	4.88E-29	1.54E-28
POLA2	1.39505108	2.833162648	1.438111568	6.02E-29	1.89E-28
TRPM3	3.880073824	0.148767007	-3.731306818	4.88E-32	2.20E-31
CDKN1A	2.730542568	5.721020474	2.990477906	1.94E-32	9.53E-32
NRDC	2.117257208	4.359301104	2.242043896	1.31E-32	6.69E-32
TMEM70	2.049043886	3.770017483	1.720973597	5.29E-27	1.43E-26
COPS7A	3.101325276	4.54065867	1.439333394	4.50E-24	1.02E-23
ACAD9	1.885299398	3.668902011	1.783602613	8.27E-17	1.35E-16
AC006372.4	1.69789659	0.035653636	-1.662242953	1.50E-32	7.57E-32
RNA5SP407	1.681397272	0.038222128	-1.643175144	2.07E-33	1.32E-32
AL139158.2	2.245406069	0.084683889	-2.160722181	3.93E-31	1.55E-30
RPL3	6.181540704	9.287747907	3.106207203	3.71E-17	6.12E-17
MZB1	0.883839172	2.723590074	1.839750902	9.53E-56	6.70E-54
RF00273	1.993234618	0.042750594	-1.950484024	1.67E-33	1.10E-32
SYT3	1.92766554	0.119188651	-1.808476889	4.95E-22	1.01E-21
ATP13A1	2.828705373	3.870864313	1.042158939	3.19E-21	6.29E-21
CASC2	1.421853492	0.340215174	-1.081638318	8.28E-40	1.49E-38
LINC00294	0.929716731	1.954470213	1.024753482	8.99E-33	4.79E-32
AP001458.2	2.050699521	0.046749679	-2.003949843	1.25E-26	3.29E-26
ANXA2P2	1.673031745	3.301796205	1.62876446	1.35E-31	5.68E-31
CAPNS1	3.664759204	7.026244008	3.361484804	2.76E-22	5.73E-22
AC069114.1	3.803771173	0.068110601	-3.735660573	9.91E-33	5.23E-32
EIF4A2P5	3.295969402	0.062180492	-3.23378891	6.66E-33	3.68E-32
DCAF1	1.578631889	3.137840359	1.55920847	1.54E-27	4.32E-27
SNRPF	2.384056277	4.571140622	2.187084345	1.61E-15	2.50E-15
MIR3199-1	1.675764436	0.072999474	-1.602764962	1.29E-32	6.58E-32
OR52M1	1.241032969	0.023022167	-1.218010801	1.71E-32	8.52E-32
PGBD4P3	1.371103944	0.063483229	-1.307620715	1.80E-34	1.62E-33
AC009027.1	2.166459565	0.062888743	-2.103570821	6.25E-29	1.95E-28
PAFAH1B3	2.644128629	5.050444284	2.406315654	2.49E-18	4.32E-18
FUBP3	2.15502184	3.784084079	1.629062239	3.86E-25	9.31E-25
DRG2	1.260000939	2.280405396	1.020404457	3.04E-21	5.99E-21
ANGPTL4	0.924355085	2.234983623	1.310628538	6.14E-43	1.50E-41
SLC25A46	1.4670479	3.074784403	1.607736503	4.26E-31	1.67E-30
MCOLN3	2.088672806	0.50930955	-1.579363257	9.28E-29	2.86E-28
INCENP	2.415765849	3.438090972	1.022325123	1.58E-31	6.60E-31
AC022469.1	2.172712992	0.037918329	-2.134794663	2.48E-31	1.00E-30
PDLIM5	1.619042683	3.614817173	1.99577449	2.95E-48	1.17E-46
IGKV4-1	2.110322752	6.901184049	4.790861297	2.30E-66	3.72E-64
LINC01535	2.841908695	0.118638917	-2.723269777	1.24E-23	2.75E-23
ZNF517	2.881474266	1.656368923	-1.225105343	1.15E-46	3.97E-45
FKBP4	2.783073585	5.569006321	2.785932736	1.07E-25	2.68E-25
KLRB1	0.542520099	1.618076369	1.07555627	2.37E-66	3.82E-64
RAF1	1.945616562	3.799920002	1.85430344	9.58E-28	2.73E-27
AC092647.2	2.10100811	0.10990477	-1.99110334	1.96E-27	5.47E-27
TERF2	1.557132216	3.078564806	1.521432589	1.94E-24	4.50E-24
LINC00662	2.414786374	0.860354018	-1.554432356	2.90E-43	7.27E-42
MTRR	1.297248017	2.69017895	1.392930934	1.50E-30	5.51E-30
GLYR1	2.289846862	4.48860808	2.198761218	4.34E-21	8.50E-21
RNF138	1.448879218	3.216776264	1.767897046	9.14E-43	2.18E-41
AC034223.1	2.17333404	0.071525758	-2.101808282	1.41E-30	5.20E-30
AGPAT4-IT1	1.611650142	0.155289043	-1.456361099	4.80E-22	9.84E-22
EBLN1	1.986200823	0.038852578	-1.947348245	1.90E-34	1.71E-33
FNBP1	1.178522534	2.744239333	1.565716799	4.13E-44	1.14E-42
RPS20P33	3.318130022	0.814944951	-2.503185071	8.89E-37	1.13E-35
AAR2	2.881243134	4.413990805	1.532747671	1.08E-16	1.74E-16
ZFX	1.030304007	2.195430338	1.165126331	4.37E-33	2.53E-32
SNORD114-21	2.025169291	0.081504687	-1.943664604	3.23E-31	1.29E-30
FABP3	1.293551383	2.489762775	1.196211392	7.33E-33	3.99E-32
NEK10	3.275098447	0.156915912	-3.118182536	5.77E-36	6.60E-35
SRPRB	2.347675211	4.704852399	2.357177188	2.58E-23	5.64E-23
PPP3R1	2.048498923	4.279093286	2.230594362	1.55E-33	1.03E-32
RABIF	5.331746293	3.122993612	-2.20875268	7.66E-40	1.39E-38
DHX30	1.93608772	3.846799762	1.910712043	1.89E-24	4.38E-24
USP17L4	2.756216836	0.046291043	-2.709925792	2.21E-33	1.40E-32
LILRB1	2.56382901	1.123737415	-1.440091595	0.001081188	0.001164626
ADCY8	2.702763607	0.065942685	-2.636820922	5.34E-31	2.07E-30
ACTN4	3.656965227	7.357288088	3.70032286	1.28E-26	3.38E-26
CTXN1	0.787612291	1.872994269	1.085381978	8.71E-34	6.37E-33
MAGOH	2.365839759	4.638680584	2.272840825	1.25E-17	2.10E-17
TBC1D8	1.043246281	2.274071824	1.230825543	7.60E-34	5.70E-33
PEBP1	5.867526692	7.53099956	1.663472868	2.69E-17	4.47E-17
PPIAP14	2.541725782	0.156462662	-2.38526312	8.74E-32	3.78E-31
EPHX2	1.798994237	3.248910473	1.449916237	1.64E-17	2.75E-17
COA7	1.750628022	3.440930626	1.690302604	2.34E-22	4.87E-22
AC026421.1	1.611412672	0.049356065	-1.562056607	2.37E-33	1.48E-32
FASTKD3	1.15299093	2.27602506	1.12303413	4.68E-26	1.19E-25
AL133553.1	2.625079831	0.067316243	-2.557763588	4.48E-32	2.04E-31
TPM3P3	2.194599553	0.069084907	-2.125514646	8.33E-32	3.62E-31
STX18	1.614576581	3.169543432	1.554966852	2.01E-25	4.93E-25
H2AFY	2.219870944	4.426126814	2.20625587	5.74E-19	1.02E-18
ZMAT2	2.728922797	5.396128127	2.667205331	6.00E-27	1.62E-26
DNAJB11	2.978672041	4.109842259	1.131170219	2.13E-30	7.68E-30
AL353996.1	1.913347018	0.036791694	-1.876555324	2.30E-33	1.45E-32
RN7SL505P	1.6079919	0.126302443	-1.481689457	1.76E-29	5.81E-29
TFG	2.412797414	4.922747703	2.509950289	6.53E-28	1.89E-27
IGHV3-73	1.917812604	3.412672524	1.49485992	1.60E-27	4.49E-27
AC007686.3	1.894348932	0.380367075	-1.513981857	2.75E-36	3.30E-35
MT-CO3	6.56508371	13.30664684	6.741563129	1.53E-29	5.07E-29
CSTF1	1.883470927	3.573928643	1.690457716	9.24E-17	1.50E-16
RNU6ATAC19P	1.716943853	0.032327287	-1.684616566	2.22E-33	1.40E-32
IL1RN	0.961358721	2.924402593	1.963043873	2.10E-56	1.54E-54
AL121895.2	1.996337502	0.636126968	-1.360210534	7.59E-47	2.67E-45
[truncated: 13,350 more rows]
