# Supplementary material for: Critical role of guanylate binding protein 5 in tumor immune microenvironment and predictive value of immunotherapy response
Source: Front Genet. 2022 Sep 30;13:984615. doi: 10.3389/fgene.2022.984615 (PMC9561824; doi:10.3389/fgene.2022.984615)
Supplement: Supplementary file 4 [file Table3.XLS]

Supplementary table 3: the prognostic genes obtained by univariate cox.
id	HR	HR.95L	HR.95H	pvalue
NLGN2	1.206273507	1.003093831	1.450607837	0.046284576
PHF1	1.14056894	1.001929623	1.298392099	0.046688178
MIR4292	1.186898079	1.033002738	1.363720538	0.015596599
PHGDH	1.103119119	1.000107392	1.216741122	0.049749572
ADAM8	1.208456388	1.032640852	1.414205955	0.018256907
ELFN1-AS1	1.153770639	1.03426502	1.287084704	0.010351358
HOMER3	1.22735242	1.044263041	1.442542639	0.01293931
KLK12	0.905530508	0.828262506	0.990006785	0.029207907
TNK2	1.189247844	1.022566288	1.383099024	0.024474017
MHENCR	1.136295567	1.005117477	1.284593737	0.041199091
GGT5	1.198982595	1.007300957	1.427139778	0.041170302
METTL27	1.167618342	1.039420876	1.311627103	0.009013625
ANGPTL4	1.199236869	1.041357523	1.381052171	0.011647664
FABP3	1.112802592	1.001035365	1.237048812	0.047801834
SFRP2	1.10349129	1.012105198	1.203128915	0.025563992
RGL2	1.174594954	1.020411309	1.352075673	0.025000349
ISYNA1	1.156871275	1.018786368	1.31367202	0.024642693
GPC1	1.148443393	1.014755828	1.299743435	0.028383622
NOXA1	1.123737134	1.013108267	1.246446394	0.027366151
EGFL7	1.191707733	1.041223716	1.363940621	0.010881123
HSPA1A	1.169769927	1.046362128	1.307732424	0.00583904
BATF	1.145983157	1.012225166	1.297416268	0.031408999
FES	1.25360109	1.029163181	1.526983981	0.024732063
FAM167B	1.18405007	1.007343092	1.391754784	0.040492857
CRIP2	1.136414772	1.003112697	1.28743115	0.044560045
AC073869.1	1.184415826	1.011625403	1.386719674	0.035411256
SNAI1	1.208806726	1.025127092	1.425397606	0.02412851
RN7SL3	0.81790845	0.694575016	0.963141802	0.015939893
TMC8	1.231845866	1.044909956	1.452224881	0.013023717
SHANK3	1.281503885	1.051002604	1.562557696	0.014220036
HAPLN3	1.157452439	1.005684304	1.332123952	0.041449516
AC124856.1	0.825486553	0.682545488	0.998362837	0.048058209
JAG2	1.149994333	1.011472737	1.307486517	0.032829588
SIPA1L2	0.854119852	0.735226026	0.992240066	0.039224273
PYGL	1.150750014	1.015606002	1.303877284	0.027601026
CLEC11A	1.126532019	1.0004657	1.268483657	0.049107954
VAV2	1.117654798	1.001355568	1.247461228	0.047241599
SRMS	1.195146313	1.0461491	1.365364372	0.008688973
SLC43A3	1.184310197	1.029979231	1.361765947	0.017567153
FSTL3	1.171508046	1.037349754	1.323016752	0.010744775
PODXL2	1.100109919	1.002360703	1.207391541	0.044470468
ZNF385A	1.161440114	1.010378914	1.335086391	0.035273306
DDX11	1.205737448	1.012262591	1.436191366	0.036034079
YPEL3	1.135738171	1.0044629	1.28417007	0.042253078
ENO2	1.258147716	1.068933569	1.480855051	0.005751435
HEYL	1.335316265	1.106608767	1.611291707	0.002554626
BOK	1.167494572	1.026389942	1.32799779	0.018458136
TSPYL2	1.259578403	1.046606068	1.515888165	0.014606884
IGLV7-43	0.897716594	0.806652564	0.999060958	0.048021388
TMEM198B	1.212196346	1.015658442	1.446765882	0.032997754
IRF7	1.127468437	1.005764452	1.263899388	0.039533585
IGFBP2	1.092293107	1.002031674	1.190685147	0.044847121
JDP2	1.19965914	1.004427423	1.43283827	0.044567791
VSIG4	1.151464777	1.017378577	1.303222972	0.025567366
AC008635.1	0.819803315	0.673068073	0.998528235	0.048313417
ARHGEF17	1.244097296	1.019842363	1.517664043	0.031262868
HBA2	1.138026476	1.009728592	1.282626114	0.034123972
RUNX3	1.173556025	1.011813168	1.3611542	0.034414606
KIFC2	1.15125825	1.010267292	1.311925634	0.03458229
AC027307.2	1.191686086	1.023486647	1.387527363	0.023882909
NSMF	1.103617205	1.005254797	1.211604201	0.038452191
ABTB1	1.168241323	1.004924378	1.358099992	0.042980461
SPHK1	1.205246962	1.031778609	1.407879778	0.018546134
COMP	1.111176185	1.009363513	1.223258518	0.031551541
TPM2	1.155043739	1.020387797	1.307469614	0.022661694
HSD17B14	1.220881033	1.003766461	1.484957462	0.045760805
ANO1	1.13799193	1.010535396	1.281524268	0.03293377
HIST1H4C	0.856456261	0.752684926	0.974534365	0.018702244
DAPK1	1.234753679	1.053877575	1.446673394	0.009072779
ALDOC	1.111675159	1.002459055	1.232790161	0.044801525
CLCA1	0.935580298	0.876680097	0.998437739	0.044740065
LZTS3	1.136067791	1.008241709	1.280099815	0.036194332
DMPK	1.186183837	1.017030645	1.383470697	0.029623182
CLU	1.119044404	1.006920957	1.243653108	0.036797566
RAB3IL1	1.239800405	1.041271914	1.476180259	0.015770007
DPP7	1.087927667	1.000626069	1.182846065	0.048310296
CERCAM	1.143745881	1.003143524	1.304055311	0.044764431
GPX3	1.123923973	1.004312612	1.257780777	0.041858806
SEZ6L2	1.134211687	1.025492913	1.254456402	0.014301098
RAMP1	1.089388412	1.000261087	1.186457345	0.049303418
AC009779.2	1.199143219	1.005626719	1.42989882	0.043129917
